# Supplementary material for: Bioenergetics-based modeling of Plasmodium falciparum metabolism reveals its essential genes, nutritional requirements, and thermodynamic bottlenecks
Source: PLoS Comput Biol. 2017 Mar 23;13(3):e1005397. doi: 10.1371/journal.pcbi.1005397 (PMC5363809; doi:10.1371/journal.pcbi.1005397)
Supplement: S1 Table — 1Gap-filling reactions are defined with their R-5 digit identifier as obtained from the KEGG database. Transport reactions are marked with T_. Cellular compartments are defined with the reaction name: _r, endoplasmic reticulum; _c, cytosol; _m, mitochondrion; _a, apicoplast. Note that the same gap-filling reaction can be suggested for more than one metabolic task. (XLSX) [file pcbi.1005397.s002.xlsx]

## Sheet: Sheet1
Metabolic task gap-filled		No. reactions	Gap-filling reactions1	Ref. metabolic network
C00003_c	NAD+	1	R03005_c	ToxoNet1
C00006_c	NADP+	2	R00104_c	ToxoNet1
			R03005_c
C00010_c	CoA	2	R03018_c	ToxoNet1
			R03035_c
C00129_c	Isopentenyl diphosphate	4	R01195_a	ToxoNet1
			R05633_a
			R00570_a
			R00512_a
C00234_c	10-Formyltetrahydrofolate	2	R01655_c	ToxoNet1
			R01220_c
C00459_c	dTTP	1	R02018_c	ToxoNet1
C00459_c	dTTP	1	R01663_c	ToxoNet1
C00550_c	Sphingomyelin	10	R00412_c	ToxoNet1
			R01315_c
			R02250_c
			R02251_c
			R02978_c
			R06519_c
			R07064_c
			R01281_c
			R06517_c
			R01891_c
C00550_c	Sphingomyelin	10	R01253_c	ToxoNet1
			R01315_c
			R02250_c
			R02251_c
			R02978_c
			R06519_c
			R07064_c
			R01281_c
			R06517_c
			R01891_c
C00550_c	Sphingomyelin	11	R00412_c	ToxoNet1
			R01315_c
			R02250_c
			R02251_c
			R02978_c
			R06519_c
			R07064_c
			R01321_c
			R01281_c
			R06517_c
			R08969_c
C00550_c	Sphingomyelin	11	R01253_c	ToxoNet1
			R01315_c
			R02250_c
			R02251_c
			R02978_c
			R06519_c
			R07064_c
			R01321_c
			R01281_c
			R06517_c
			R08969_c
C06424_c	Tetradecanoic acid	2	R08159_a	ToxoNet1
			T_a_to_c_C06424
C00440_c	5-Methyltetrahydrofolate	1	R00946_c	ToxoNet1
C00043_c	UDP-N-acetyl-D-glucosamine	1	R02058_c	ToxoNet1
C00096_c	GDP-mannose	1	R01818_c	ToxoNet1
C00325_c	GDP-L-fucose	1	R01818_c	ToxoNet1
C00353_c	Geranylgeranyl diphosphate	1	R02061_c	ToxoNet1
C00029_c	UDP-glucose	1	R00289_c	ToxoNet1
C00052_c	UDP-D-galactose	1	R00291_c	ToxoNet1
C00641_c	1,2-Diacyl-sn-glycerol	3	R02027_c	KEGG reaction network
			R02242_c
			R06872_c
C01245_c	D-myo-Inositol 1,4,5-trisphosphate	3	R00851_c	KEGG reaction network
			R00841_c
			R02241_c
C05980_c	Cardiolipin	3	R00851_c	KEGG reaction network
			R00841_c
			R02241_c
C00157_r	Phosphatidylcholine	5	R00851_c	KEGG reaction network
			R02027_c
			R02241_c
			R06871_r
			R09538_r
C00350_r	Phosphatidylethanolamine	5	R00851_c	KEGG reaction network
			R02027_c
			R02241_c
			R06871_r
			R09538_r
C02737_r	Phosphatidylserine	6	R02027_c	KEGG reaction network
			R02242_c
			R06872_c
			R01021_r
			R00841_r
			R09538_r
C16237_m	Protein N6-(lipoyl)lysine	1	R00343_m	KEGG reaction network
C17569_m	Ubiquinone-8	13	R04986_m	KEGG reaction network
			R04989_m
			R04990_m
			R05615_m
			R06146_m
			R07267_m
			R08210_m
			R09248_m
			R01297_m
			R01658_m
			R05617_m
			R08209_m
			R09250_m
C00422_c	Triacylglycerol	3	R02239_r	KEGG reaction network
			R08969_c
			R02241_r
