# Supplementary material for: Bioenergetics-based modeling of Plasmodium falciparum metabolism reveals its essential genes, nutritional requirements, and thermodynamic bottlenecks
Source: PLoS Comput Biol. 2017 Mar 23;13(3):e1005397. doi: 10.1371/journal.pcbi.1005397 (PMC5363809; doi:10.1371/journal.pcbi.1005397)
Supplement: S2 Table — 1Genes predicted as essential for iPfa growth in the in silico rich medium (composed of 236 substrates, S1 Methods). 2Life stage of the malaria infection at which the experiment reported in the literature was performed: B, blood stages; L, liver stage; M, mosquito stage. The experimental description of the gene is defined in parenthesis: (e) essential; (gr) growth reducing; (ne) non-essential. 3Impact of the gene knockout on the metabolic tasks of iPfa is explainable based on the annotated function of the gene. 4This gene is involved in an essential pathway and is thus presumed to be essential. 5None of the reactions associated with this gene is single essential; the gene is essential when two or more associated reactions are knocked out. 6We define similarity between the essential enzymes in iPfa and the human proteome when there exists at least one matching protein in non-redundant human proteome (txid9606) with the standard protein BLAST settings in the bioinformatics software blastp version 2.6.0+ [65]: cutoff value 1E-10, matrix BLOSUM62 [66]. (XLSX) [file pcbi.1005397.s003.xlsx]

## Sheet: S2Table A ess genes
Essential genes1	Essential reactions	E.C. identifier	Enzyme descritpion	Metabolic tasks impacted upon simulated knockout of each gene		Level of impact based on metabolic tasks analysis	Method used to predict the gene essentiality	Reference of exp. test available in the literature (DOI or PMID)	Description of exp. test: method	Description of exp. test: spp.	Description of exp. test: life stage2	Orthologous group; orthologous gene in P. berghei	Phenotype based on PlasmoGEM data (in vivo gene knockout in P. berghei in the blood stages)	Antimalarial drugs used to target the enzyme	Similar proteins in human proteome6	Classification of predictions (as discussed in the manuscript)
PF3D7_0927900	R02055_r	4.1.1.65	Phsophatidyl-L-serine carboxy-lyase	C00350_r	Phosphatidylethanolamine	+	TFA with MS data	10.1128/AAC.48.8.2816-2824.2004	drugs	Pfa	B(e)	OG5_128421; PBANKA_0828700	B(e)	Choline Analog G25	present	Experimentally tested and validated as essential for P. falciparum development
PF3D7_1351600	R00847_r	2.7.1.30	Glycerol kinase: ATP:glycerol 3-phosphotransferase	C00157_r, C00350_r, C02737_r	Phosphatidylcholine, Phosphatidylethanolamine, Phosphatidylserine	+++	TFA with MS, NMR 2009, NMR 2014 only strains 3D7, 7G8, C2(GC03), C4(Dd2), C6(7G8)	10.1016/j.bbagen.2013.08.006; 10.1111/j.1365-2958.2008.06544.x.	gene knockout	Pfa	B(gr)	OG5_126746; PBANKA_1364300	No data available		present	Contradictory
PF3D7_1216200	R00842_r	1.1.1.21	G3PDH: sn-Glycerol-3-phosphate:NAD+ 2-oxidoreductase	C00157_r, C00350_r, C02737_r	Phosphatidylcholine, Phosphatidylethanolamine, Phosphatidylserine	+++	TFA with all metabolomics data sets					OG5_126704; PBANKA_1431900 or PBANKA_0932900	B(ne) and B(ne)		present	Not tested in P. falciparum and not hypothesized before as essential
PF3D7_1419800.1	R00094_r	1.8.1.7	Glutathione:NAD+ oxidoreductase	C00157_r, C00350_r, C02737_r	Phosphatidylcholine, Phosphatidylethanolamine, Phosphatidylserine	+++	TFA with all metabolomics data sets	PMID: 25660424	drugs	Pfa	B(e)	OG5_126785; PBANKA_1023400 or PBANKA_0824700	B(ne) and No data available	MDPI 21618	absent	Experimentally tested and validated as essential for P. falciparum development
PF3D7_0923800.2	R00094_r	1.8.1.7	Glutathione:NAD+ oxidoreductase	C00157_r, C00350_r, C02737_r	Phosphatidylcholine, Phosphatidylethanolamine, Phosphatidylserine	+++	TFA with all metabolomics data sets	10.1074/jbc.M203539200	gene knockout	Pfa	B(e)	OG5_126785; PBANKA_0824700	No data available	MDPI 21618	absent	Experimentally tested and validated as essential for P. falciparum development
PF3D7_1415700	R01281_r	2.3.1.50	Palmitoyl-CoA:L-serine C-palmitoyltransferase (decarboxylating)	C02737_r	Phosphatidylserine	+(3)	TFA with generic concentration ranges and all metabolomics data sets	10.1016/S0166-6851(00)00336-4	drugs	Pfa	B(e)	OG5_127265; PBANKA_1027000	No data available	Fumonisin B1, threo-PPMP, cyclo-serine, myriocin	present	Experimentally tested and validated as essential for P. falciparum development
PF3D7_0111500	R00158_c	2.7.4.4	ATP:UMP phosphotransferase	C00043_c, C00063_c, C00075_c, C00458_c, C00459_c, C00029_c, C00052_c	UDP-N-acetyl-D-glucosamine, CTP, UTP, dCTP, dTTP, UDP-glucose, UDP-D-galactose	+++++	TFA with generic concentration ranges and all metabolomics data sets					OG5_126886; PBANKA_0202300	Insufficient data	Targetable based on 10.1371/annotation/0bbd3579-5212-4dcf-a5ef-dd3d8e26f287	present	Not tested in P. falciparum and not hypothesized before as essential
PF3D7_0928900	R00332_c	2.7.4.8	Guanilate kinase: ATP:GMP phosphotransferase	C00044_c, C00096_c, C00286_c, C00325_c	GTP, GDP-mannose, dGTP, GDP-L-fucose	++++	TFA with generic concentration ranges and all metabolomics data sets					OG5_126916; PBANKA_0829700	B(gr)		present	Not tested in P. falciparum and not hypothesized before as essential
PF3D7_0922900	R04533_a, R04536_a, R04953_a	1.1.1.-, 2.3.1.-	FabG in FASII	C16237_a	Protein N6-(lipoyl)lysine	+(3)	all methods	10.1021/jm0600545	drugs	Pfa	B(ne), L(e)	OG5_126618; PBANKA_0823800	B(ne)		present	Experimentally tested and validated as essential for P. falciparum development
PF3D7_1467300	R05688_a	1.1.1.267	IspC in MEP/DOXP	C00129_c, C17569_m, C00353_c	Isopentenyl diphosphate, Ubiquinone-8, Geranylgeranyl diphosphate	+++(3)	all methods	10.1016/j.molbiopara.2009.12.001; 10.1126/science.285.5433.1573	gene knockout	Pfa	B(e)	OG5_130462; PBANKA_1330600	B(e)	Fosmidomycin	absent	Experimentally tested and validated as essential for P. falciparum development
PF3D7_1124500	5	1.2.4.1, 2.2.1.6, 4.1.1.1	PDC E1alfa in FASII	C16237_a	Protein N6-(lipoyl)lysine	+(3)	all methods	10.1042/BSR20140150; 10.1111/j.1365-2958.2009.07034.x; 10.1074/jbc.M113.503557	gene knockout	Pfa; Py	B(ne), L(e), M(e)	OG5_127216; PBANKA_0923800	B(e)	Targetable based on 10.1042/BSR20140150 and 10.1371/annotation/0bbd3579-5212-4dcf-a5ef-dd3d8e26f287	present	Experimentally tested and validated as essential for P. falciparum development
PF3D7_1446400	5	1.2.4.1, 2.2.1.6, 4.1.1.1	PDC E1beta in FASII	C16237_a	Protein N6-(lipoyl)lysine	+(3)	all methods	10.1042/BSR20140150; 10.1111/j.1365-2958.2009.07034.x; 10.1074/jbc.M113.503557	gene knockout of other monomer in the same complex	Pfa; Py	B(ne), L(e), M(e)	OG5_127524; PBANKA_1310100	No data available	Targetable based on 10.1042/BSR20140150 and 10.1371/annotation/0bbd3579-5212-4dcf-a5ef-dd3d8e26f287	present	Experimentally tested and validated as essential for P. falciparum development
PF3D7_0615100	R04429_a, R04955_a, R04958_a	1.3.1.-, 2.3.1.86	FabI in FASII	C16237_a	Protein N6-(lipoyl)lysine	+(3)	all methods	10.1021/jm0600545; 10.1128/AAC.47.1.297-301.2003	drugs	Pfa	B(ne), L(e)	OG5_130466; PBANKA_1229800	No data available		absent	Experimentally tested and validated as essential for P. falciparum development
PF3D7_0417200	R02101_c	1.5.1.3, 2.1.1.45	PfDHFR-TS: 5,10-Methylenetetrahydrofolate:dUMP C-methyltransferase	C00459_c	dTTP	+	all methods	10.1371/journal.pone.0073783	gene knockdown: ribozyme-mediated reverse genetics	Pfa	B(e)	OG5_127385; PBANKA_0719300	No data available	Pyrimethamine, proguanil, WR99210	present	Experimentally tested and validated as essential for P. falciparum development
PF3D7_0815900	R07618_a	1.8.1.4	PDC E3 in FASII	C16237_a	Protein N6-(lipoyl)lysine	+(3)	all methods	10.1042/BSR20140150; 10.1111/j.1365-2958.2009.07034.x; 10.1074/jbc.M113.503557	gene knockout	Pfa; Py	B(ne), L(e), M(e)	OG5_135307; PBANKA_0714900	B(ne)	Targetable based on 10.1042/BSR20140150 and 10.1371/annotation/0bbd3579-5212-4dcf-a5ef-dd3d8e26f287	present	Experimentally tested and validated as essential for P. falciparum development
PF3D7_0724300	R04988_m, R05614_m	2.1.1.-	COQ3: 3-demethylubiquinone-9 3-methyltransferase	C17569_m	Ubiquinone-8	+	all methods				4	OG5_127670; PBANKA_0621800	B(gr)		present	Not tested but previously hypothesized to be essential: 10.1371/journal.pntd.0004300
PF3D7_1020800	R02569_a	2.3.1.12	PDC E2 in FASII	C16237_a	Protein N6-(lipoyl)lysine	+(3)	all methods	10.1042/BSR20140150; 10.1111/j.1365-2958.2009.07034.x; 10.1074/jbc.M113.503557	gene knockout of other monomers in the same complex	Pfa; Py	B(ne), L(e), M(e)	OG5_134960; PBANKA_0505000	B(ne)	Targetable based on 10.1042/BSR20140150 and 10.1371/annotation/0bbd3579-5212-4dcf-a5ef-dd3d8e26f287	present	Experimentally tested and validated as essential for P. falciparum development
PF3D7_1312000	R01626_a	2.3.1.-	FabD in FASII	C16237_a	Protein N6-(lipoyl)lysine	+	all methods				4: B(ne), L(e)	OG5_127857; PBANKA_1410500	B(ne)		absent	Not tested but previously hypothesized to be essential
PF3D7_0211400	R10707_a	2.3.1.180	FabH in FASII	C16237_a	Protein N6-(lipoyl)lysine	+	all methods				4: B(ne), L(e)	OG5_129509; PBANKA_0308200	B(gr)		absent	Not tested but previously hypothesized to be essential
PF3D7_0512700	R01870_c	2.4.2.10	OPRT: Orotidine-5'-phosphate:diphosphate phospho-alpha-D-ribosyl-transferase	C00043_c, C00063_c, C00075_c, C00458_c, C00459_c, C00029_c, C00052_c	UDP-N-acetyl-D-glucosamine, CTP, UTP, dCTP, dTTP, UDP-glucose, UDP-D-galactose	+++++	all methods	10.1016/0166-6851(86)90045-9	drugs	Pfa	B(e)	OG5_126793; PBANKA_0507400	B(gr)	Pyrazofurin	present	Experimentally tested and validated as essential for P. falciparum development
PF3D7_0629100	R01724_c	6.3.4.21	NAPRT: Nicotinate D-ribonucleotide:diphosphate phosphoribosyltransferase	C00003_c, C00006_c	NAD+, NADP+	++(3)	all methods	10.1371/journal.pone.0094061; 10.1038/msb.2010.60	drugs	Pfa	B(e)	OG5_128563; PBANKA_1127700	No data available	Compound 1_03 and derivatives	present	Experimentally tested and validated as essential for P. falciparum development
PF3D7_1128400	R01658_c, R02003_c	2.5.1.-	GGPP: Isopentenyl-diphosphate geranyl/dimethylallyl-transferase	C17569_m, C00353_c	Ubiquinone-8, Geranylgeranyl diphosphate	++(3)	all methods	10.1073/pnas.1118215109; 10.1074/jbc.M109.027235	drugs	Pfa	B(e)	OG5_127590; PBANKA_0919800	B(e)	BPH-703 and BPH-811, lipophilic analogs of the bone-resorption drugs zoledronate and risedronate	present	Experimentally tested and validated as essential for P. falciparum development
PF3D7_1129000	5	2.5.1.-	SpdSyn	C00315_c	Spermidine	+(3)	all methods	10.1186/1471-2164-11-235; 10.1016/j.molbiopara.2005.04.004	drugs	Pfa	B(e)	OG5_127074; PBANKA_0919300	B(e)	Cyclohexylamines	present	Experimentally tested and validated as essential for P. falciparum development
PF3D7_0202700	R09247_c	2.5.1.3; 2.5.1.91	OPP and PSY: isopentenyl-diphosphate farnesyltransferase	C17569_m	Ubiquinone-8	+(3)	all methods	10.1111/j.1574-6968.2002.tb11021.x; 10.1128/AAC.04500-14	drugs	Pfa	B(e)	OG5_126937; PBANKA_0300800	B(e)	Nerolidol, squalestatin	present	Experimentally tested and validated as essential for P. falciparum development
PF3D7_1443700	R00130_c	2.7.1.24	DPCK: ATP:dephospho-CoA 3'-phosphotransferase	C00010_c	CoA	+	all methods				4	OG5_127254; PBANKA_1307600	B(e)		present	Not tested but previously hypothesized to be essential
PF3D7_1359100	R00549_c	2.7.1.26	Riboflavin kinase	C00016_c, C00061_c	FAD, FMN	++	all methods				4	OG5_127161; PBANKA_1135400	B(e)		present	Not tested but previously hypothesized to be essential
PF3D7_1037100	5	2.7.1.40	PKII in MEP/DOXP	C00129_c, C16237_a, C17569_m, C00353_c	Isopentenyl diphosphate, Protein N6-(lipoyl)lysine, Ubiquinone-8, Geranylgeranyl diphosphate	++++	all methods				4	OG5_144357; PBANKA_0520000	B(e)	Fosmidomycin (putative)	present	Not tested but previously hypothesized to be essential
PF3D7_0509800	R03361_c	2.7.1.67	PI4K: ATP:1-Phosphatidyl-1D-myo-inositol 4-phosphotransferase	C01245_c	D-myo-Inositol 1,4,5-trisphosphate	+(3)	all methods	10.1038/nature12782	drugs	Pfa, Py, Pbe, Pcy, Pvx	B(e), L(e)	OG5_127682; PBANKA_1109400	B(e)	Imidazopyrazines	present	Experimentally tested and validated as essential for P. falciparum development
PF3D7_0110600	R03469_c	2.7.1.68	PI45P: ATP:1-phosphatidyl-1D-myo-inositol-4-phosphate 5-phosphotransferase	C01245_c	D-myo-Inositol 1,4,5-trisphosphate	+	all methods				4	OG5_126948; PBANKA_0203100	B(e)		present	Not tested but previously hypothesized to be essential: 10.1016/j.ijpara.2008.11.015
PF3D7_0503100	R05634_a	2.7.1.148	IspE in MEP/DOXP	C00129_c, C17569_m, C00353_c	Isopentenyl diphosphate, Ubiquinone-8, Geranylgeranyl diphosphate	+++	all methods				4	OG5_130885; PBANKA_1102800	B(e)	Fosmidomycin (putative)	absent	Not tested but previously hypothesized to be essential
PF3D7_0415600	R00127_m	2.7.4.3	ATP:AMP phosphotransferase	C16237_m	Protein N6-(lipoyl)lysine	+	all methods					OG5_134283; PBANKA_0717600	B(gr)		present	Not tested in P. falciparum and not hypothesized before as essential
PF3D7_0605600	R00156_c, R02093_c, R02326_c	2.7.4.6	Nucleoside-diphosphate kinase	C00043_c, C00063_c, C00075_c, C00458_c, C00459_c, C00029_c, C00052_c	UDP-N-acetyl-D-glucosamine, CTP, UTP, dCTP, dTTP, UDP-glucose, UDP-D-galactose	+++++	all methods					OG5_133897; PBANKA_0104400	No data available		present	Not tested in P. falciparum and not hypothesized before as essential
PF3D7_1251300	R02094_c	2.7.4.-	TMK: ATP:dTMP phosphotransferase	C00459_c	dTTP	+	all methods	10.1016/j.parint.2012.03.001; 10.1016/j.bmc.2010.07.006	drugs	Pfa	B(e)	OG5_126920; PBANKA_1464200	No data available	Carbocyclic thymidine analogs	present	Experimentally tested and validated as essential for P. falciparum development
PF3D7_0924300	R00619_c	2.7.6.2	TPK: ATP:thiamine diphosphotransferase	C00068_c	Thiamin diphosphate	+(3)	all methods	10.1038/ncomms3060	drugs	Pfa	B(e)	OG5_128213; PBANKA_0825200	B(ne)	Oxythiamine	present	Experimentally tested and validated as essential for P. falciparum development
PF3D7_1015000	R00161_c	2.7.7.2	FAD synthetase: ATP:FMN adenylyltransferase	C00016_c	FAD	+	all methods				4	OG5_128350; PBANKA_1213400	B(ne)		present	Not tested but previously hypothesized to be essential
PF3D7_1420900	R00885_c	2.7.7.13	MPG: GTP:alpha-D-mannose-1-phosphate guanylyltransferase	C00096_c, C00325_c	GDP-mannose, GDP-L-fucose	++	all methods					OG5_127109; PBANKA_1022300	B(gr)		present	Not tested in P. falciparum and not hypothesized before as essential
PF3D7_1316600	R01890_c	2.7.7.15	CCT: CTP:choline-phosphate cytidylyltransferase	C00550_c	Sphingomyelin	+	all methods	10.1016/j.molbiopara.2010.05.006; 10.1074/jbc.M111.268946	gene knockout; drugs	Pbe; Pfa	B(e)	OG5_128351; PBANKA_1415100	B(e)	PG12	present	Experimentally tested and validated as essential for P. falciparum development
PF3D7_1343600	R00416_c	2.7.7.23	UAP: UTP:N-acetyl-alpha-D-glucosamine-1-phosphate uridylyltransferase	C00043_c	UDP-N-acetyl-D-glucosamine	+	all methods					OG5_127359; PBANKA_1356600	B(gr)		present	Not tested in P. falciparum and not hypothesized before as essential
PF3D7_1315600	R01802_c	2.7.8.11	PIS: CDP-diacylglycerol:myo-inositol 3-phosphatidyltransferase	C01245_c	D-myo-Inositol 1,4,5-trisphosphate	+	all methods				4	OG5_127888; PBANKA_1414100	No data available		present	Not tested but previously hypothesized to be essential
PF3D7_1023200	R00965_c	4.1.1.23	ODCase: orotidine-5'-phosphate carboxy-lyase (UMP-forming)	C00043_c, C00063_c, C00075_c, C00458_c, C00459_c, C00029_c, C00052_c	UDP-N-acetyl-D-glucosamine, CTP, UTP, dCTP, dTTP, UDP-glucose, UDP-D-galactose	+++++	all methods	10.1021/jm060827p; 10.1016/0166-6851(86)90045-9	drugs	Pfa	B(e)	OG5_126793; PBANKA_0507400	B(gr)	Pyrazofurin	absent	Experimentally tested and validated as essential for P. falciparum development
PF3D7_1337200	R05636_a	2.2.1.7	DOXP in MEP/DOXP	C00129_c, C17569_m, C00353_c	Isopentenyl diphosphate, Ubiquinone-8, Geranylgeranyl diphosphate	+++(3)	all methods	10.1126/science.285.5433.1573; 10.1590/S0074-02762007000300019	drugs	Pfa	B(e)	OG5_129068; PBANKA_1351000	No data available	Fosmidomycin	absent	Experimentally tested and validated as essential for P. falciparum development
PF3D7_0813800	R00888_c	4.2.1.47	GMD: GDP-mannose 4,6-hydro-lyase (GDP-4-dehydro-6-deoxy-D-mannose-forming)	C00325_c	GDP-L-fucose	+	all methods					OG5_128711; PBANKA_1423700	B(ne)		present	Not tested in P. falciparum and not hypothesized before as essential
PF3D7_0209300	R05637_a	4.6.1.12	IspF in MEP/DOXP	C00129_c, C17569_m, C00353_c	Isopentenyl diphosphate, Ubiquinone-8, Geranylgeranyl diphosphate	+++	all methods				4	OG5_130616; PBANKA_0306400	No data available	Fosmidomycin (putative)	absent	Not tested but previously hypothesized to be essential
PF3D7_1439900	R01015_a	5.3.1.1	TIM or TPI: D-glyceraldehyde-3-phosphate aldose-ketose-isomerase	C00129_c, C17569_m, C00353_c	Isopentenyl diphosphate, Ubiquinone-8, Geranylgeranyl diphosphate	+++	all methods					OG5_127002; PBANKA_1303800	B(e)		present	Not tested in P. falciparum and not hypothesized before as essential
PF3D7_1012500	R08639_c	5.4.2.2, 5.4.2.5	PGM: D-glucose 1,6-phosphomutase	C00029_c, C00052_c	UDP-glucose, UDP-D-galactose	++	all methods					OG5_127613; PBANKA_1210900	B(ne)		present	Not tested in P. falciparum and not hypothesized before as essential
PF3D7_1130000	R08193_c	5.4.2.3	PAGM: N-Acetyl-D-glucosamine 1-phosphate 1,6-phosphomutase	C00043_c	UDP-N-acetyl-D-glucosamine	+	all methods					OG5_128133; PBANKA_0918200	B(gr)		present	Not tested in P. falciparum and not hypothesized before as essential
PF3D7_1410200	5	6.3.4.2	CTPS: cytidine triphosphate synthetase	C00063_c, C00458_c	CTP, dCTP	++	all methods				4	OG5_126851; PBANKA_1032300	B(e)		present	Not tested but previously hypothesized to be essential: 10.1016/j.molbiopara.2005.06.004,
PF3D7_0926700	R00257_c	6.3.5.1	NAD+ synthase	C00003_c, C00006_c	NAD+, NADP+	++(3)	all methods	10.1371/journal.pone.0094061	drugs	Pfa	B(e)	OG5_127076; PBANKA_0827500	B(gr)	Compound 1_03 and derivatives	present	Experimentally tested and validated as essential for P. falciparum development
PF3D7_1469600	5	6.4.1.2, 6.3.4.14	ACC in FASII	C16237_a	Protein N6-(lipoyl)lysine	+(3)	all methods	10.1016/j.ijpara.2014.01.007	gene knockout	Pfa	B(ne), L(e)	OG5_127493; PBANKA_1332800	B(e)		present	Experimentally tested and validated as essential for P. falciparum development
PF3D7_1323000	R04428_a, R04537_a, R04954_a	4.2.1.-, 2.3.1.-	FabZ in FASII	C16237_a	Protein N6-(lipoyl)lysine	+(3)	all methods	10.1111/j.1462-5822.2008.01270.x.	gene knockout	Pfa	B(ne), L(e)	OG5_130367; PBANKA_1338200	B(ne)		absent	Experimentally tested and validated as essential for P. falciparum development
PF3D7_1014000	R05692_c	1.1.1.271	GDP-fucose synthase	C00325_c	GDP-L-fucose	+	all methods					OG5_129198; PBANKA_1212400	B(ne)		present	Not tested in P. falciparum and not hypothesized before as essential
PF3D7_1022800	R08689_a	1.17.7.1	IspG in MEP/DOXP	C00129_c, C17569_m, C00353_c	Isopentenyl diphosphate, Ubiquinone-8, Geranylgeranyl diphosphate	+++	all methods				4	OG5_130276; PBANKA_0507000	B(e)	Fosmidomycin (putative)	absent	Not tested but previously hypothesized to be essential
PF3D7_0104400	5	1.17.1.2	IspH in MEP/DOXP	C00129_c, C17569_m, C00353_c	Isopentenyl diphosphate, Ubiquinone-8, Geranylgeranyl diphosphate	+++(3)	all methods	10.1089/oli.2007.0075	transcription suppression by a ribozyme	Pfa	B(e)	OG5_130373; PBANKA_0208700	No data available	Fosmidomycin	absent	Experimentally tested and validated as essential for P. falciparum development
PF3D7_1344600	5	2.8.1.8	LipA	C16237_a	Protein N6-(lipoyl)lysine	+(3)	all methods	10.1371/journal.ppat.0030189; 10.1111/cmi.12137	gene knockout	Pfa, Pbe	B(ne), L(e)	OG5_127348; PBANKA_1357500	B(ne)	Lipoic acid analogues	present	Experimentally tested and validated as essential for P. falciparum development
PF3D7_1414500	R04987_m	1.14.13.-	Protein kinase	C17569_m	Ubiquinone-8	+	all methods					OG5_126973; PBANKA_1028200	No data available		present	Not tested in P. falciparum and not hypothesized before as essential
PF3D7_0823600	5	2.3.1.181	LipB	C16237_a	Protein N6-(lipoyl)lysine	+(3)	all methods	10.1371/journal.ppat.0030189; 10.1111/cmi.12137	gene knockout	Pfa, Pbe	B(ne), L(e)	OG5_127515; PBANKA_0707000	B(ne)	Lipoic acid analogues	present	Experimentally tested and validated as essential for P. falciparum development
PF3D7_0626300	R04952_a, R04957_a	2.3.1.-	FabB/F in FASII	C16237_a	Protein N6-(lipoyl)lysine	+(3)	all methods	10.1111/j.1462-5822.2008.01270.x	gene knockout	Pfa	B(ne), L(e)	OG5_126985; PBANKA_1125100	B(ne)		present	Experimentally tested and validated as essential for P. falciparum development
PF3D7_1013500	R03435_c	3.1.4.11	PI-PLC: 1-Phosphatidyl-1D-myo-inositol-4,5-bisphosphate inositoltrisphosphohydrolase	C01245_c	D-myo-Inositol 1,4,5-trisphosphate	+(3)	all methods	10.1016/j.exppara.2011.05.023	gene knockout	Pbe	B(ne), L(e)	OG5_131119; PBANKA_1211900	B(e)	Targetable based on 10.1016/j.exppara.2011.05.023	present	Experimentally tested and validated as essential for P. falciparum development
PF3D7_0609400	5	2.7.8.-	Cardiolipin synthase	C05980_c	Cardiolipin	+	all methods					OG5_129472; PBANKA_0108000	No data available		absent	Not tested in P. falciparum and not hypothesized before as essential
PF3D7_1437200	R02017_c, R02019_c, R02024_c	1.17.4.1	Ribonucleotide reductase	C00131_c, C00286_c, C00458_c	dATP, dGTP, dCTP	+++(3)	all methods	PMID: 8265664	transcription suppression	Pfa	B(e)	OG5_126839; PBANKA_0611600	B(e)		present	Experimentally tested and validated as essential for P. falciparum development
PF3D7_1405600	R02017_c, R02019_c, R02024_c	1.17.4.1	Ribonucleotide reductase	C00131_c, C00286_c, C00458_c	dATP, dGTP, dCTP	+++(3)	all methods	PMID: 8265664	transcription suppression	Pfa	B(e)	OG5_126823; PBANKA_1036600	B(e)		present	Experimentally tested and validated as essential for P. falciparum development
PF3D7_0508300	T_c_to_a_C00074, T_c_to_a_C00111	NA	Transport of DHAP into apicoplast	C00129_c, C16237_a, C17569_m, C00353_c	Isopentenyl diphosphate, Protein N6-(lipoyl)lysine, Ubiquinone-8, Geranylgeranyl diphosphate	++++(3)	all methods	10.1016/j.molbiopara.2012.09.008	gene knockout	Pbe	B(e)	OG5_128059; PBANKA_1107900	No data available		absent	Experimentally tested and validated as essential for P. falciparum development
PF3D7_0530200	T_c_to_a_C00074, T_c_to_a_C00111	NA	Transport of DHAP into apicoplast	C00129_c, C16237_a, C17569_m, C00353_c	Isopentenyl diphosphate, Protein N6-(lipoyl)lysine, Ubiquinone-8, Geranylgeranyl diphosphate	++++(3)	all methods	10.1016/j.molbiopara.2012.09.008	gene knockout	Pbe	B(ne), L(e), M(e)	OG5_149875; PBANKA_1244600	B(e)		present	Experimentally tested and validated as essential for P. falciparum development

## Sheet: S2Table B ess orphan rxns
Essential reactions	E.C. identifier	Metabolic tasks impacted upon simulated knockout of each gene		Method used to predict the reaction essentiality	Reference of exp. test available in the literature (DOI or PMID)
T_c_to_r_C00011	NA	C00350_r, C02737_r	Phosphatidylethanolamine, Phosphatidylserine	TFA with MS data
T_c_to_r_C00065	NA	C00350_r, C02737_r	Phosphatidylethanolamine, Phosphatidylserine	TFA with MS data
T_c_to_r_C00116	NA	C00157_r, C00350_r, C02737_r	Phosphatidylcholine, Phosphatidylethanolamine, Phosphatidylserine	TFA with MS data
T_c_to_e_C00114	NA	C00157_r	Phosphatidylcholine	TFA with MS data	10.1128/AAC.48.8.2816-2824.2004; 10.1182/blood-2004-03-1084
T_c_to_e_C00116	NA	[]	[]	TFA with MS data
T_c_to_r_C00013	NA	C00157_r, C00350_r, C02737_r	Phosphatidylcholine, Phosphatidylethanolamine, Phosphatidylserine	TFA with MS data
T_c_to_r_C00111	NA	C00157_r, C00350_r, C02737_r	Phosphatidylcholine, Phosphatidylethanolamine, Phosphatidylserine	TFA with MS data
T_c_to_m_C00007	NA	C17569_m	Ubiquinone-8	TFA with NMR and MS data
T_c_to_m_C00011	NA	C17569_m	Ubiquinone-8	TFA with NMR and MS data
T_c_to_r_C00249	NA	C02737_r	Phosphatidylserine	TFA with NMR and MS data
R00086_m	3.6.3.14	C16237_m	Protein N6-(lipoyl)lysine	TFA with NMR and MS data
T_c_to_m_C00009	NA	C16237_m	Protein N6-(lipoyl)lysine	all methods
T_c_to_m_C00013	NA	C16237_m, C17569_m	Protein N6-(lipoyl)lysine, Ubiquinone-8	all methods
T_c_to_m_C00019	NA	C17569_m	Ubiquinone-8	all methods
T_c_to_m_C00021	NA	C17569_m	Ubiquinone-8	all methods
T_c_to_a_C00009	NA	C00129_c, C17569_m, C00353_c	Isopentenyl diphosphate, Ubiquinone-8, Geranylgeranyl diphosphate	all methods
T_c_to_a_C00013	NA	C00129_c, C17569_m, C00353_c	Isopentenyl diphosphate, Ubiquinone-8, Geranylgeranyl diphosphate	all methods
T_c_to_a_C00019	NA	C16237_a	Protein N6-(lipoyl)lysine	all methods
T_c_to_a_C00073	NA	C16237_a	Protein N6-(lipoyl)lysine	all methods
T_c_to_a_C00288	NA	C16237_a	Protein N6-(lipoyl)lysine	all methods
T_c_to_r_C00114	NA	C00157_r	Phosphatidylcholine	all methods
T_c_to_a_C00129	NA	C00129_c, C17569_m, C00353_c	Isopentenyl diphosphate, Ubiquinone-8, Geranylgeranyl diphosphate	all methods
T_c_to_a_C00235	NA	C17569_m, C00353_c	Ubiquinone-8, Geranylgeranyl diphosphate	all methods
T_c_to_e_C00059	NA	C00059_c	Sulfate	all methods
T_c_to_e_C00255	NA	C00016_c, C00061_c	FAD, FMN	all methods
T_c_to_e_C00378	NA	C00068_c	Thiamin diphosphate	all methods
T_c_to_e_C00407	NA	C00407_c	L-Isoleucine	all methods
T_c_to_e_C00187	NA	C00187_c	Cholesterol	all methods
T_c_to_e_C00120	NA	C00120_c	Biotin	all methods
T_c_to_e_C06453	NA	C06453_c	Methylcobalamin	all methods
T_c_to_e_C00725	NA	C16237_m	Protein N6-(lipoyl)lysine	all methods
T_c_to_m_C00725	NA	C16237_m	Protein N6-(lipoyl)lysine	all methods
T_c_to_a_C17023	NA	C16237_a	Protein N6-(lipoyl)lysine	all methods
T_c_to_a_C05198	NA	C16237_a	Protein N6-(lipoyl)lysine	all methods
T_c_to_e_C17023	NA	C16237_a	Protein N6-(lipoyl)lysine	all methods
T_c_to_e_C05198	NA	C16237_a	Protein N6-(lipoyl)lysine	all methods
T_c_to_m_C00156	NA	C17569_m	Ubiquinone-8	all methods
T_c_to_m_C00129	NA	C17569_m	Ubiquinone-8	all methods
T_c_to_m_C04216	NA	C17569_m	Ubiquinone-8	all methods
T_c_to_e_C00156	NA	C17569_m	Ubiquinone-8	all methods
T_c_to_m_C16240	NA	C16237_m	Protein N6-(lipoyl)lysine	all methods
T_c_to_a_C16240	NA	C16237_a	Protein N6-(lipoyl)lysine	all methods
T_c_to_e_C16240	NA	C16237_a, C16237_m	Protein N6-(lipoyl)lysine, Protein N6-(lipoyl)lysine	all methods
R03005_c	2.7.7.-	C00003_c, C00006_c	NAD+, NADP+	all methods
R00104_c	2.7.1.23	C00006_c	NADP+	all methods
R03035_c	2.7.7.3	C00010_c	CoA	all methods
R01195_a	1.18.1.2	C00129_c, C17569_m, C00353_c	Isopentenyl diphosphate, Ubiquinone-8, Geranylgeranyl diphosphate	all methods
R05633_a	2.7.7.60	C00129_c, C17569_m, C00353_c	Isopentenyl diphosphate, Ubiquinone-8, Geranylgeranyl diphosphate	all methods	10.1021/id500047s; PF3D7_0106900, gene knockout essential (IspD in MEP/DOXP)
R00570_a	2.7.4.6	C00129_c, C17569_m, C00353_c	Isopentenyl diphosphate, Ubiquinone-8, Geranylgeranyl diphosphate	all methods
R00512_a	2.7.4.-	C00129_c, C17569_m, C00353_c	Isopentenyl diphosphate, Ubiquinone-8, Geranylgeranyl diphosphate	all methods
R00512_r	2.7.4.-	C00157_r, C00350_r, C02737_r	Phosphatidylcholine, Phosphatidylethanolamine, Phosphatidylserine	all methods
R00570_r	2.7.4.6	C00157_r, C00350_r, C02737_r	Phosphatidylcholine, Phosphatidylethanolamine, Phosphatidylserine	all methods
R04986_m	4.1.1.-	C17569_m	Ubiquinone-8	all methods
R04989_m	1.14.13.-	C17569_m	Ubiquinone-8	all methods
R04990_m	2.1.1.201	C17569_m	Ubiquinone-8	all methods
R05611_m	2.5.1.-	C17569_m	Ubiquinone-8	all methods
R05615_m	2.5.1.-	C17569_m	Ubiquinone-8	all methods
R06146_m	1.14.13.-	C17569_m	Ubiquinone-8	all methods
R00289_c	2.7.7.-	C00029_c, C00052_c	UDP-glucose, UDP-D-galactose	all methods
R02058_c	2.3.1.4	C00043_c	UDP-N-acetyl-D-glucosamine	all methods
R00291_c	5.1.3.2	C00052_c	UDP-D-galactose	all methods
R01818_c	5.4.2.8	C00096_c, C00325_c	GDP-mannose, GDP-L-fucose	all methods
R02061_c	2.5.1.29	C00353_c	Geranylgeranyl diphosphate	all methods
