# Supplementary material for: Bioenergetics-based modeling of Plasmodium falciparum metabolism reveals its essential genes, nutritional requirements, and thermodynamic bottlenecks
Source: PLoS Comput Biol. 2017 Mar 23;13(3):e1005397. doi: 10.1371/journal.pcbi.1005397 (PMC5363809; doi:10.1371/journal.pcbi.1005397)
Supplement: S3 Table — 1Pairs of genes predicted as essential for iPfa growth with TFA and the MS data (2012, Vo Duy et al.) in the in silico rich medium (composed of 236 substrates, S1 Methods). (XLSX) [file pcbi.1005397.s004.xlsx]

## Sheet: Table S3
Pairs of essential genes in iPfa1		Metabolic tasks impacted upon knockout of each pair
PF3D7_0920800	PF3D7_1012400	C00044_c, C00096_c, C00286_c, C00325_c	GTP, GDP-mannose, dGTP, GDP-L-fucose
PF3D7_0923800.1	PF3D7_0720400	C17569_m	Ubiquinone-8
PF3D7_0610800	PF3D7_0624000	C00043_c, C00096_c, C00325_c, C00029_c, C00052_c	UDP-N-acetyl-D-glucosamine, GDP-mannose, GDP-L-fucose, UDP-glucose, UDP-D-galactose
PF3D7_1012400	PF3D7_0922200	C00002_c, C00003_c, C00006_c, C00010_c, C00016_c, C00044_c, C00096_c, C00131_c, C00286_c, C00325_c	ATP, NAD+, NADP+, CoA, FAD, GTP, GDP-mannose, dATP, dGTP, GDP-L-fucose
PF3D7_1012400	PF3D7_1012600	C00044_c, C00096_c, C00286_c, C00325_c	GTP, GDP-mannose, dGTP, GDP-L-fucose
PF3D7_0624000	PF3D7_0915400	C00043_c, C00096_c, C00325_c, C00029_c, C00052_c	UDP-N-acetyl-D-glucosamine, GDP-mannose, GDP-L-fucose, UDP-glucose, UDP-D-galactose
PF3D7_0624000	PF3D7_1444800	C00043_c, C00096_c, C00325_c, C00029_c, C00052_c	UDP-N-acetyl-D-glucosamine, GDP-mannose, GDP-L-fucose, UDP-glucose, UDP-D-galactose
PF3D7_0624000	PF3D7_1219900	C00043_c, C00096_c, C00325_c, C00029_c, C00052_c	UDP-N-acetyl-D-glucosamine, GDP-mannose, GDP-L-fucose, UDP-glucose, UDP-D-galactose
PF3D7_0624000	PF3D7_0514600	C00043_c, C00096_c, C00325_c, C00029_c, C00052_c	UDP-N-acetyl-D-glucosamine, GDP-mannose, GDP-L-fucose, UDP-glucose, UDP-D-galactose
PF3D7_0624000	PF3D7_1436000	C00029_c, C00052_c	UDP-glucose, UDP-D-galactose
PF3D7_0624000	putative_PF3D7_0801800	C00096_c, C00325_c	GDP-mannose, GDP-L-fucose
PF3D7_1401800	PF3D7_1124600	C00550_c	Sphingomyelin
PF3D7_1401800	PF3D7_1409900	C01245_c, C05980_c, C00157_r, C00350_r, C02737_r	D-myo-Inositol 1,4,5-trisphosphate, Cardiolipin, Phosphatidylcholine, Phosphatidylethanolamine, Phosphatidylserine
PF3D7_1401800	PF3D7_1343000	C00550_c	Sphingomyelin
PF3D7_1401800	PF3D7_1366800	C00157_r	Phosphatidylcholine
PF3D7_1401800	PF3D7_1212500	C00157_r, C00350_r, C02737_r	Phosphatidylcholine, Phosphatidylethanolamine, Phosphatidylserine
PF3D7_0616000	PF3D7_1116200.1	C00018_c	Pyridoxal phosphate
PF3D7_0616000	PF3D7_1116200.2	C00018_c	Pyridoxal phosphate
PF3D7_0616000	PF3D7_0621200	C00018_c	Pyridoxal phosphate
PF3D7_1409900	PF3D7_0628300	C01245_c, C05980_c, C00157_r, C00350_r, C02737_r	D-myo-Inositol 1,4,5-trisphosphate, Cardiolipin, Phosphatidylcholine, Phosphatidylethanolamine, Phosphatidylserine
PF3D7_1409900	PF3D7_0820200	C01245_c, C05980_c	D-myo-Inositol 1,4,5-trisphosphate, Cardiolipin
PF3D7_1409900	PF3D7_1366800	C01245_c, C05980_c, C00350_r, C02737_r	D-myo-Inositol 1,4,5-trisphosphate, Cardiolipin, Phosphatidylethanolamine, Phosphatidylserine
PF3D7_0628300	PF3D7_1366800	C00157_r	Phosphatidylcholine
PF3D7_0628300	PF3D7_1212500	C00157_r, C00350_r, C02737_r	Phosphatidylcholine, Phosphatidylethanolamine, Phosphatidylserine
PF3D7_1314600	PF3D7_0923600	C16237_m	Protein N6-(lipoyl)lysine
PF3D7_1366800	PF3D7_1212500	C00350_r, C02737_r	Phosphatidylethanolamine, Phosphatidylserine
