# Supplementary material for: Bioenergetics-based modeling of Plasmodium falciparum metabolism reveals its essential genes, nutritional requirements, and thermodynamic bottlenecks
Source: PLoS Comput Biol. 2017 Mar 23;13(3):e1005397. doi: 10.1371/journal.pcbi.1005397 (PMC5363809; doi:10.1371/journal.pcbi.1005397)
Supplement: S4 Table — 1Reaction I.D. in iPfa. Cellular compartments are defined after “_” in the reaction I.D.: (_c) cytosol, (_m) mitochondrion, (_r) endoplasmic reticulum, (_e) extracellular. Transport reactions are marked with T_. 2Values of the standard Gibbs free energy of reaction (ΔG0') calculated with the group contribution method (GCM), as explained in the S1 Methods. Note that ΔG0' does not determine the reaction directionality. 3Reaction directionalities determined with Thermodynamic Variability Analysis (TVA). 4The reactions R02057_r, R01468_r, R02038_r, and T_c_to_r_C00189 are unidirectional (forwards) using TVA and generic concentration ranges, or blocked using TVA and metabolomics data (see Table 2). (XLSX) [file pcbi.1005397.s005.xlsx]

## Sheet: Sheet1
Reaction in iPfa1	Reaction Formula	∆G0' (kcal/mol)2	Reaction directionality3	Identified with4:
R00086_c	H2O + ATP <=> ADP + Orthophosphate + H+	-7.5	forwards	TFVA with generic or experimental concentration ranges
R00093_c	NAD+ + 2 L-Glutamate <=> NADH + 2-Oxoglutarate + L-Glutamine + H+	21.6	backwards	Only TFVA with experimental concentration data
R00114_c	NADP+ + 2 L-Glutamate <=> NADPH + 2-Oxoglutarate + L-Glutamine + H+	21.2	backwards	Only TFVA with experimental concentration data
R00156_c	ATP + UDP <=> ADP + UTP	0.2	forwards	TFVA with generic or experimental concentration ranges
R00158_c	ATP + UMP <=> ADP + UDP	0.3	forwards	TFVA with generic or experimental concentration ranges
R00181_c	H2O + AMP + H+ <=> NH3 + IMP	-8.1	forwards	Only TFVA with experimental concentration data
R00316_c	ATP + Acetate + H+ <=> Diphosphate + Acetyl adenylate	24.5	forwards	TFVA with generic or experimental concentration ranges
R00332_c	ATP + GMP <=> ADP + GDP	0.3	forwards	TFVA with generic or experimental concentration ranges
R00428_c	H2O + GTP <=> Formamidopyrimidine nucleoside triphosphate	-9.8	forwards	TFVA with generic or experimental concentration ranges
R00462_c	L-Lysine + H+ <=> CO2 + Cadaverine	-3.1	forwards	Only TFVA with experimental concentration data
R00551_c	H2O + L-Arginine <=> L-Ornithine + Urea	-3.9	forwards	Only TFVA with experimental concentration data
R00573_c	H2O + ATP + L-Glutamine + UTP <=> ADP + Orthophosphate + L-Glutamate + CTP + 2 H+	-12.8	forwards	TFVA with generic or experimental concentration ranges
R00575_c	H2O + 2 ATP + L-Glutamine + HCO3- <=> 2 ADP + Orthophosphate + L-Glutamate + H+ + Carbamoyl phosphate	-18.2	forwards	Only TFVA with experimental concentration data
R00578_c	H2O + ATP + L-Aspartate + L-Glutamine <=> Diphosphate + AMP + L-Glutamate + L-Asparagine	-11	forwards	Only TFVA with experimental concentration data
R00602_c	Hydrogen peroxide + Methanol <=> 2 H2O + Formaldehyde	-70.6	forwards	TFVA with generic or experimental concentration ranges
R00662_c	H2O + UTP <=> Diphosphate + UMP	-9.9	forwards	TFVA with generic or experimental concentration ranges
R00768_c	L-Glutamine + D-Fructose 6-phosphate <=> L-Glutamate + D-Glucosamine 6-phosphate	-18.5	forwards	TFVA with generic or experimental concentration ranges
R00942_c	ATP + L-Glutamate + Tetrahydrofolate <=> ADP + Orthophosphate + H+ + Tetrahydrofolyl-[Glu](2)	-2.9	forwards	TFVA with generic or experimental concentration ranges
R01021_c	ATP + Choline <=> ADP + Choline phosphate	-13	forwards	Only TFVA with experimental concentration data
R01354_c	ATP + H+ + Propanoate <=> Diphosphate + Propionyladenylate	22.9	forwards	TFVA with generic or experimental concentration ranges
R01515_c	H2O + 3-Phospho-D-glyceroyl phosphate <=> Orthophosphate + 2 H+ + 3-Phospho-D-glycerate	-8.3	forwards	TFVA with generic or experimental concentration ranges
R01961_c	ATP + D-Glucosamine <=> ADP + D-Glucosamine 6-phosphate	-13	forwards	Only TFVA with experimental concentration data
R02100_c	H2O + dUTP <=> Diphosphate + dUMP	-9.9	forwards	TFVA with generic or experimental concentration ranges
R02331_c	ATP + dUDP <=> ADP + dUTP	0.2	forwards	TFVA with generic or experimental concentration ranges
R04639_c	H2O + 2-Amino-4-hydroxy-6-(erythro-1,2,3-trihydroxypropyl)dihydropteridine triphosphate <=> 2,5-Diamino-6-(5-triphosphoryl-3,4-trihydroxy-2-oxopentyl)-amino-4-oxopyrimidine	7.2	backwards	TFVA with generic or experimental concentration ranges
R05046_c	H2O + Formamidopyrimidine nucleoside triphosphate <=> Formate + H+ + 2,5-Diaminopyrimidine nucleoside triphosphate	-1.3	forwards	TFVA with generic or experimental concentration ranges
R05048_c	2,5-Diaminopyrimidine nucleoside triphosphate <=> 2,5-Diamino-6-(5-triphosphoryl-3,4-trihydroxy-2-oxopentyl)-amino-4-oxopyrimidine	0.6	forwards	TFVA with generic or experimental concentration ranges
R05553_c	4-Amino-4-deoxychorismate <=> Pyruvate + H+ + 4-Aminobenzoate	-32.6	forwards	TFVA with generic or experimental concentration ranges
R00842_r	NAD+ + sn-Glycerol 3-phosphate <=> NADH + H+ + Glycerone phosphate	1.1	backwards	Only TFVA with experimental concentration data
R00847_r	ATP + Glycerol <=> ADP + sn-Glycerol 3-phosphate	-5.4	backwards	Only TFVA with experimental concentration data
R01281_r	L-Serine + H+ + Palmitoyl-CoA <=> CoA + CO2 + 3-Dehydrosphinganine	4.5	forwards	TFVA with generic or experimental concentration ranges
R02055_r	H+ + Phosphatidylserine <=> CO2 + Phosphatidylethanolamine	NA	forwards	Only TFVA with experimental concentration data
R01321_r	CDP-choline + 1,2-Diacyl-sn-glycerol <=> CMP + Phosphatidylcholine	NA	forwards	Only TFVA with experimental concentration data
R00268_m	H+ + Oxalosuccinate <=> CO2 + 2-Oxoglutarate	-1.2	backwards	TFVA with generic or experimental concentration ranges
R00310_m	Protoporphyrin + Fe2+ <=> Heme + 2 H+	NA	forwards	TFVA with generic or experimental concentration ranges
R01899_m	NADP+ + Isocitrate <=> NADPH + H+ + Oxalosuccinate	4.4	backwards	TFVA with generic or experimental concentration ranges
R03222_m	3 Oxygen + Protoporphyrinogen IX <=> 3 Hydrogen peroxide + Protoporphyrin	NA	forwards	TFVA with generic or experimental concentration ranges
R07618_m	NAD+ + Enzyme N6-(dihydrolipoyl)lysine <=> NADH + H+ + Enzyme N6-(lipoyl)lysine	0.1	backwards	TFVA with generic or experimental concentration ranges
R00787_m	2 H2O + 3 NAD+ + NH3 <=> 3 NADH + 5 H+ + Nitrite	85.4	backwards	TFVA with generic or experimental concentration ranges
R00789_m	2 H2O + 3 NADP+ + NH3 <=> 3 NADPH + 5 H+ + Nitrite	84.3	backwards	TFVA with generic or experimental concentration ranges
R02164_UQH8_m	Succinate + Ubiquinone-8 <=> Fumarate + Ubiquinol-8	-2.4	forwards	TFVA with generic or experimental concentration ranges
R02161_m	1.5 H+ + Ubiquinol-8 + 2 Ferricytochrome c <=> Ubiquinone-8 + 3.5 H_passed_ETC + 2 Ferrocytochrome c	-7.4	forwards	TFVA with generic or experimental concentration ranges
R00081_m	Oxygen + 6 H+ + 4 Ferrocytochrome c <=> 2 H2O + 2 H_passed_ETC + 4 Ferricytochrome c	-59.2	forwards	TFVA with generic or experimental concentration ranges
R00014_m	Thiamin diphosphate + H+ + Pyruvate <=> CO2 + 2-(alpha-Hydroxyethyl)thiamine diphosphate	-5.8	backwards	TFVA with generic or experimental concentration ranges
R03270_m	Enzyme N6-(lipoyl)lysine + 2-(alpha-Hydroxyethyl)thiamine diphosphate <=> Thiamin diphosphate + [Dihydrolipoyllysine-residue acetyltransferase] S-acetyldihydrolipoyllysine	-2.8	backwards	TFVA with generic or experimental concentration ranges
R01021_r	ATP + Choline <=> ADP + Choline phosphate	-13	forwards	Only TFVA with experimental concentration data
R00127_r	ATP + AMP <=> 2 ADP	0.4	forwards	Only TFVA with experimental concentration data
R00094_r	NAD+ + 2 Glutathione <=> NADH + H+ + Glutathione disulfide	0.4	forwards	Only TFVA with experimental concentration data
R01867_m	Fumarate + (S)-Dihydroorotate <=> Succinate + Orotate	-10.4	forwards	TFVA with generic or experimental concentration ranges
R01280_r	ATP + CoA + H+ + Hexadecanoic acid <=> Palmitoyl-CoA + Diphosphate + AMP	-5.1	forwards	Only TFVA with experimental concentration data
R04620_c	3 H2O + 2-Amino-4-hydroxy-6-(erythro-1,2,3-trihydroxypropyl)dihydropteridine triphosphate <=> 3 Orthophosphate + 3 H+ + 2-Amino-4-hydroxy-6-(D-erythro-1,2,3-trihydroxypropyl)-7,8-dihydropteridine	-17.7	forwards	TFVA with generic or experimental concentration ranges
R01890_r	CTP + Choline phosphate <=> CDP-choline + Diphosphate	10.5	forwards	Only TFVA with experimental concentration data
T_c_to_r_C00013	Diphosphate <=> Diphosphate	0	backwards	Only TFVA with experimental concentration data
T_c_to_r_C00111	Glycerone phosphate <=> Glycerone phosphate	0	forwards	Only TFVA with experimental concentration data
T_c_to_r_C00249	Hexadecanoic acid <=> Hexadecanoic acid	0	forwards	Only TFVA with experimental concentration data
T_c_to_m_H_ETC	H_passed_ETC <=> H_passed_ETC	-4.4	forwards	TFVA with generic or experimental concentration ranges
T_c_to_e_H_ETC	H_passed_ETC <=> H_passed_ETC	2.9	backwards	TFVA with generic or experimental concentration ranges
T_c_to_m_C00007	Oxygen <=> Oxygen	0	forwards	TFVA with generic or experimental concentration ranges
T_c_to_m_C00011	CO2 <=> CO2	0	backwards	TFVA with generic or experimental concentration ranges
T_c_to_m_C00014	NH3 <=> NH3	-4.2	backwards	TFVA with generic or experimental concentration ranges
T_c_to_m_C00027	Hydrogen peroxide <=> Hydrogen peroxide	0	backwards	TFVA with generic or experimental concentration ranges
T_c_to_m_C00051	Glutathione <=> Glutathione	3.8	forwards	Only TFVA with experimental concentration data
T_c_to_m_C00080	H+ <=> H+	-4.4	forwards	TFVA with generic or experimental concentration ranges
T_c_to_m_C00127	Glutathione disulfide <=> Glutathione disulfide	7.8	backwards	Only TFVA with experimental concentration data
T_c_to_m_C00295	Orotate <=> Orotate	4.1	backwards	TFVA with generic or experimental concentration ranges
T_c_to_m_C00337	(S)-Dihydroorotate <=> (S)-Dihydroorotate	4.2	forwards	TFVA with generic or experimental concentration ranges
T_c_to_m_C01079	Protoporphyrinogen IX <=> Protoporphyrinogen IX	NA	forwards	TFVA with generic or experimental concentration ranges
T_c_to_r_C00011	CO2 <=> CO2	0	backwards	Only TFVA with experimental concentration data
T_c_to_r_C00065	L-Serine <=> L-Serine	0	forwards	Only TFVA with experimental concentration data
T_c_to_r_C00116	Glycerol <=> Glycerol	0	backwards	Only TFVA with experimental concentration data
T_c_to_e_C00067	Formaldehyde <=> Formaldehyde	-0.4	forwards	TFVA with generic or experimental concentration ranges
T_c_to_e_C00080	H+ <=> H+	2.9	backwards	TFVA with generic or experimental concentration ranges
T_c_to_e_C00114	Choline <=> Choline	-0.3	backwards	Only TFVA with experimental concentration data
T_c_to_e_C00116	Glycerol <=> Glycerol	-1.5	forwards	Only TFVA with experimental concentration data
T_c_to_e_C00132	Methanol <=> Methanol	-0.8	backwards	TFVA with generic or experimental concentration ranges
T_c_to_e_C00158	Citrate <=> Citrate	-6	forwards	Only TFVA with experimental concentration data
T_c_to_e_C00189	Ethanolamine <=> Ethanolamine	0.8	backwards	TFVA with generic or experimental concentration ranges
T_c_to_e_C00288	HCO3- <=> HCO3-	-2.3	backwards	Only TFVA with experimental concentration data
T_c_to_e_C00329	D-Glucosamine <=> D-Glucosamine	-0.3	backwards	Only TFVA with experimental concentration data
T_c_to_e_C09332	Tetrahydrofolyl-[Glu](2) <=> Tetrahydrofolyl-[Glu](2)	-10.1	forwards	TFVA with generic or experimental concentration ranges
T_c_to_e_C00088	Nitrite <=> Nitrite	-2	backwards	TFVA with generic or experimental concentration ranges
T_c_to_m_C14818	Fe2+ <=> Fe2+	-8.3	forwards	TFVA with generic or experimental concentration ranges
T_c_to_m_C00088	Nitrite <=> Nitrite	4.2	forwards	TFVA with generic or experimental concentration ranges
T_c_to_e_C14818	Fe2+ <=> Fe2+	5.2	backwards	TFVA with generic or experimental concentration ranges
