# Supplementary material for: Bioenergetics-based modeling of Plasmodium falciparum metabolism reveals its essential genes, nutritional requirements, and thermodynamic bottlenecks
Source: PLoS Comput Biol. 2017 Mar 23;13(3):e1005397. doi: 10.1371/journal.pcbi.1005397 (PMC5363809; doi:10.1371/journal.pcbi.1005397)
Supplement: S6 Table — 1Gene IDs were obtained from PlasmoDB. 2K-ID or Orthology groups were obtained from the KEGG database. 3The E-value denotes the goodness of the annotation to the assigned metabolic function. The annotation process is described in detail in S1 Methods. (XLSX) [file pcbi.1005397.s007.xlsx]

## Sheet: Sheet1
Gene1	K-Orthology group2	E-value3	bit-score
PF3D7_1344800	K00609	1.9e-126	430.1
PF3D7_1344800	K00611	1e-17	23.8
PF3D7_1114800	K00006	1.3e-207	699.7
PF3D7_1216200	K00006	1e-188	636.9
PF3D7_1435300	K00264	0	3249.2
PF3D7_1435300	K00284	0	2079.4
PF3D7_1435300	K00266	1.3e-139	473.8
PF3D7_0618500	K00024	7e-107	365.1
PF3D7_0520900	K01251	6.1e-262	880.2
PF3D7_1120500	K00974	6.1e-75	259
PF3D7_0211800	K01893	8.4e-200	673.7
PF3D7_1207600	K00791	4.4e-44	156.5
PF3D7_1416500	K00261	2e-75	260.6
PF3D7_1416500	K00262	1.1e-47	123.5
PF3D7_1416500	K00260	1.9e-25	71
PF3D7_1324900	K00024	9.2e-99	338.1
PF3D7_1324900	K00016	3.3e-18	64.3
PF3D7_1325200	K00024	1.2e-72	251.3
PF3D7_1325200	K00016	2.2e-16	32.1
PF3D7_0922900	K00023	2.4e-101	346.7
PF3D7_0922900	K00059	8.4e-86	295.1
PF3D7_0922900	K00065	1.8e-75	260.7
PF3D7_0922900	K13370	1.4e-72	251.2
PF3D7_0922900	K00034	2.5e-65	227.1
PF3D7_0922900	K03366	9.5e-62	215.2
PF3D7_0922900	K07535	1.1e-56	198.4
PF3D7_0922900	K12420	3.9e-55	193.2
PF3D7_0922900	K07548	3.6e-54	190
PF3D7_0922900	K03331	2.5e-38	137.4
PF3D7_0922900	K00038	1e-36	132
PF3D7_0922900	K10780	4.8e-34	123.1
PF3D7_0922900	K08081	2e-29	107.8
PF3D7_0922900	K00081	3.3e-25	93.8
PF3D7_0922900	K11147	2.6e-24	86.2
PF3D7_0922900	K08683	1.9e-19	74.7
PF3D7_0922900	K05783	3.5e-19	73.8
PF3D7_0922900	K00019	6.1e-19	72.9
PF3D7_0922900	K00216	6.1e-19	45.7
PF3D7_0922900	K08261	4.9e-17	66.6
PF3D7_0422000	K10251	3.8e-93	319.5
PF3D7_0422000	K10207	4.3e-22	83.4
PF3D7_0626100	K11153	5.2e-35	126.3
PF3D7_0626100	K00218	9.3e-20	75.7
PF3D7_0626100	K11152	8e-18	69.2
PF3D7_0615100	K00208	9.9e-185	623.7
PF3D7_0409500	K04708	2.3e-87	300.2
PF3D7_1454700	K00033	3.2e-232	781.5
PF3D7_1308200	K01948	0	1183.2
PF3D7_1308200	K01954	0	5087.9
PF3D7_1308200	K01955	0	1184.3
PF3D7_1308200	K11541	0	1212.4
PF3D7_1308200	K11540	3.4e-232	781.3
PF3D7_1308200	K01956	5.4e-100	342.2
PF3D7_1357900	K00286	1.9e-96	330.4
PF3D7_1462800	K00134	7.8e-220	740.3
PF3D7_1462800	K10705	1.3e-168	570.2
PF3D7_1462800	K05298	1.5e-114	390.6
PF3D7_1462800	K03472	3.9e-99	339.3
PF3D7_1462800	K00150	2.1e-62	217.3
PF3D7_0517500	K12447	3.2e-32	92.4
PF3D7_1020800	K00627	2.3e-27	98.8
PF3D7_1020800	K09699	1.2e-19	-21
PF3D7_1020800	K00658	2e-17	-26.9
PF3D7_0923800.1	K00384	9.7e-145	490.8
PF3D7_0923800.1	K00383	7.7e-140	474.6
PF3D7_0923800.1	K04283	1.1e-50	178.4
PF3D7_0923800.1	K00382	2.1e-47	167.5
PF3D7_0626800	K00873	1.3e-220	742.9
PF3D7_0626800	K12406	1.5e-129	440.4
PF3D7_1345700	K00031	1.4e-273	918.8
PF3D7_0525100	K01897	1.5e-238	802.5
PF3D7_0918900	K11204	0	1028.3
PF3D7_1453500	K00322	0	3111.2
PF3D7_1453500	K00325	3.1e-177	598.8
PF3D7_1453500	K00323	2.5e-21	-67
PF3D7_1453800	K01057	1.3e-261	879
PF3D7_1453800	K00036	2.4e-186	629.1
PF3D7_0820700	K00164	0	1647.6
PF3D7_1014000	K02377	5.5e-94	322.2
PF3D7_1232200	K00382	4e-171	578.5
PF3D7_1232200	K00383	5.2e-69	239.3
PF3D7_0504400	K01509	4.9e-41	146.3
PF3D7_0727200	K04487	2.2e-210	708.9
PF3D7_0727200	K01763	3.8e-59	206.5
PF3D7_0920800	K00088	2e-231	778.8
PF3D7_0920800	K00364	1.4e-16	65.1
PF3D7_1325100	K00948	3.4e-175	592
PF3D7_0813800	K01711	1.5e-195	659.6
PF3D7_1467300	K00099	2.2e-234	788.6
PF3D7_0616800	K00116	0	1249.7
PF3D7_1028100	K00231	7.5e-39	139.1
PF3D7_1419800.1	K00383	2.3e-258	868.3
PF3D7_1419800.1	K00382	2.1e-68	237.3
PF3D7_1419800.1	K04283	1.4e-65	227.9
PF3D7_1419800.1	K00384	7.5e-24	89.3
PF3D7_1419800.2	K00383	2.3e-258	868.3
PF3D7_1419800.2	K00382	2.1e-68	237.3
PF3D7_1419800.2	K04283	3.8e-66	229.7
PF3D7_1419800.2	K00384	7.5e-24	89.3
PF3D7_0306400	K00111	3.8e-183	618.4
PF3D7_0815900	K00382	2e-173	586.1
PF3D7_0815900	K00383	7.3e-27	99.3
PF3D7_0923800.2	K00384	9.7e-145	490.8
PF3D7_0923800.2	K00383	7.7e-140	474.6
PF3D7_0923800.2	K04283	1.1e-50	178.4
PF3D7_0923800.2	K00382	2.1e-47	167.5
PF3D7_1439100	K01509	9.1e-211	710.2
PF3D7_0401900	K01897	4.4e-39	139.9
PF3D7_0619500	K01911	3.4e-16	27.2
PF3D7_1124500	K00161	1e-86	298.1
PF3D7_1124500	K00166	3.4e-20	43.8
PF3D7_1312600	K00166	8.2e-191	643.9
PF3D7_1446400	K00162	2.2e-137	466.4
PF3D7_1446400	K00167	1.4e-96	330.9
PF3D7_0504600	K00167	2.2e-219	738.8
PF3D7_0504600	K00162	2.7e-112	383.1
PF3D7_0610800	K00615	7.8e-221	743.6
PF3D7_1337200	K01662	0	2243.7
PF3D7_1205100	K03341	4.6e-251	844.1
PF3D7_1344600	K03644	7.9e-202	680.5
PF3D7_1022800	K03526	0	1362.9
PF3D7_1314600	K03800	5.1e-75	259.2
PF3D7_1314600	K10105	4.1e-18	55.4
PF3D7_1104900	K00924	2.1e-18	71.2
PF3D7_1013500	K05857	5.1e-75	259.2
PF3D7_1444500	K00924	5.5e-25	93
PF3D7_1329100	K01553	0	3589.2
PF3D7_1356800	K00924	4.1e-32	116.7
PF3D7_0922500	K00927	4.3e-216	727.9
PF3D7_0603300	K00254	9.7e-123	417.7
PF3D7_0603300	K00226	4.4e-34	123.3
PF3D7_0511200	K00507	2e-64	-1301.1
PF3D7_1209500.1	K01120	2.4e-72	250.3
PF3D7_0828200	K01869	5.8e-19	48.6
PF3D7_1470500	K01120	5.2e-59	206.1
PF3D7_1142400	K00228	1.4e-255	859
PF3D7_0923200	K00380	3.3e-25	93.8
PF3D7_1034400	K00234	0	1183.6
PF3D7_1034400	K00244	2.9e-147	499.2
PF3D7_1034400	K00278	1.8e-106	363.7
PF3D7_1212800	K00235	1e-158	537.3
PF3D7_1212800	K00240	5.8e-118	401.9
PF3D7_1212800	K00245	1.1e-63	221.6
PF3D7_1209500.2	K01120	2.4e-72	250.3
PF3D7_0607500	K06125	1.7e-109	373.8
PF3D7_1360500	K01769	0	1460.5
PF3D7_1214100	K05288	2.8e-19	-3.3
PF3D7_0217500	K00924	1.5e-48	171.3
PF3D7_1116600	K07151	2.2e-176	596
PF3D7_1430700	K00262	1.4e-80	277.7
PF3D7_1430700	K00261	1.3e-79	274.5
PF3D7_1430700	K00260	8e-33	119.1
PF3D7_1430600	K00262	8.1e-27	-475.9
PF3D7_0629700	K09186	2.8e-36	130.6
PF3D7_0624600	K01509	1.2e-240	809.4
PF3D7_0422500	K01509	8.4e-206	693.7
PF3D7_1023900	K01509	2e-46	164.3
PF3D7_0405700	K01582	8.2e-281	942.9
PF3D7_0405700	K01584	3.2e-159	538.9
PF3D7_1469600	K11262	0	2453.2
PF3D7_1469600	K01959	6.1e-23	49.8
PF3D7_1469600	K11263	6.5e-23	-57.3
PF3D7_1469600	K01965	2.8e-20	-184.2
PF3D7_1469600	K01964	1.9e-16	38.6
PF3D7_1138400	K01769	0	1066.8
PF3D7_1414500	K03688	7.8e-18	16.4
PF3D7_0203100	K00924	1.4e-30	111.6
PF3D7_1430300	K13024	5.9e-259	870.3
PF3D7_0311400	K00924	1.4e-17	68.4
PF3D7_1441300	K00924	7.1e-40	142.5
PF3D7_0729100	K01477	1.5e-77	267.6
PF3D7_1229800	K01553	0	3721.6
PF3D7_1123100	K00924	6.4e-42	149.3
PF3D7_0820000	K01509	2.7e-255	858.1
PF3D7_0216000	K01509	1.7e-20	78.1
PF3D7_0515300	K00914	8.2e-79	271.8
PF3D7_0827800	K11419	7.7e-18	69.3
PF3D7_0605600	K00940	0	1419.3
PF3D7_1145200	K00924	2.2e-16	64.4
PF3D7_1349300	K00924	9.3e-16	62.4
PF3D7_1225100	K01870	1.4e-26	37.8
PF3D7_0110600	K00920	7.6e-60	208.8
PF3D7_0110600	K00889	4.4e-39	139.8
PF3D7_1140500	K01553	0	2568
PF3D7_0309200	K00924	1.6e-30	111.5
PF3D7_1302700	K01509	2.8e-155	525.8
PF3D7_1122800	K00924	2.3e-37	134.1
PF3D7_0317200	K00924	1.4e-25	95
PF3D7_0509800	K00888	1.2e-78	271.2
PF3D7_1104200	K01509	3.4e-237	798
PF3D7_1367700	K01872	0	1887.4
PF3D7_1033100	K01581	3.9e-74	256.3
PF3D7_0915400	K00895	0	1113.9
PF3D7_0622800	K01869	7.4e-141	477.9
PF3D7_1429900	K01509	1.1e-122	417.6
PF3D7_1148000	K00924	3.9e-16	63.6
PF3D7_0415300	K00924	2e-49	174.2
PF3D7_0411400	K01509	3.8e-113	385.9
PF3D7_0302100	K00924	6.5e-20	76.2
PF3D7_1443000	K00924	2.1e-26	97.8
PF3D7_1332900	K01870	0	1398.5
PF3D7_1331100	K01509	1.3e-116	397.4
PF3D7_0910400	K01008	1.2e-93	321.2
PF3D7_1426700	K01595	0	1726.7
PF3D7_0720400	K05710	4.6e-23	86.6
PF3D7_0720400	K00529	4.9e-16	48.9
PF3D7_1021600	K01619	5.2e-75	259.2
PF3D7_0417200	K13998	0	1163.2
PF3D7_0417200	K00560	9.9e-137	464.2
PF3D7_0417200	K00287	8e-41	145.6
PF3D7_1365500	K00605	8.7e-79	271.7
PF3D7_1367500	K00326	3.4e-25	93.7
PF3D7_1435000	K02259	2.9e-114	389.6
PF3D7_0911000	K03859	5.3e-58	202.7
PF3D7_1409900	K00981	2.8e-141	479.3
PF3D7_1210900	K05284	4e-141	478.8
PF3D7_0321200	K01001	5.7e-142	481.6
PF3D7_0618900.1	K03860	1.1e-67	234.9
PF3D7_0628300	K00993	6.8e-104	355.2
PF3D7_0519300	K02257	2.1e-137	466.5
PF3D7_0519300	K02301	3.7e-57	199.9
PF3D7_0109300	K10203	6.2e-18	69.6
PF3D7_1015000	K00953	2e-75	260.6
PF3D7_1212000	K00432	1.3e-65	228
PF3D7_1212000	K11207	3.3e-31	113.7
PF3D7_1472900	K01465	1.2e-45	161.6
PF3D7_0924300	K00949	3.6e-51	180
PF3D7_1365400	K03148	1.6e-32	118.1
PF3D7_1246900	K00924	2.6e-39	140.6
PF3D7_1246100	K00643	1.3e-203	686.5
PF3D7_1246100	K00639	5.2e-95	325.7
PF3D7_1246100	K00652	2.8e-84	290
PF3D7_1246100	K00654	1.3e-32	118.4
PF3D7_1311800	K01256	1.5e-267	898.8
PF3D7_1321600	K01120	6.4e-80	275.5
PF3D7_0109800	K01889	6.3e-101	345.3
PF3D7_1366800	K08729	2.6e-102	349.9
PF3D7_1366800	K08730	1.4e-58	204.7
PF3D7_1405600	K10808	2e-218	735.6
PF3D7_0206700	K01756	1.9e-144	489.9
PF3D7_0731600	K01897	2.8e-59	207
PF3D7_0204900	K06127	1e-150	510.7
PF3D7_0204900	K03183	1.1e-56	198.4
PF3D7_1343000	K05929	1.1e-60	211.6
PF3D7_1015900	K01689	0	1062.2
PF3D7_0724300	K00568	7.9e-128	434.7
PF3D7_1419100	K01509	2.2e-79	273.7
PF3D7_1445100	K01892	2.2e-159	539.5
PF3D7_1235600	K00600	3.7e-204	688.2
PF3D7_1029600	K01488	4.5e-71	246.1
PF3D7_1313200	K00604	9e-48	-52.3
PF3D7_1331700	K01886	0	1354.7
PF3D7_1331700	K01885	1.2e-17	67.6
PF3D7_1431500	K00924	1.8e-54	191
PF3D7_1450900	K00626	1.7e-70	244.2
PF3D7_1450900	K07508	1.2e-26	98.6
PF3D7_1450900	K00632	6.3e-17	32.3
PF3D7_0626300	K09458	1.1e-197	666.7
PF3D7_0626300	K05551	1.1e-105	361.1
PF3D7_0626300	K05552	2.5e-31	114.1
PF3D7_1320800	K00658	2.6e-174	589
PF3D7_1320800	K09699	6e-65	225.8
PF3D7_1320800	K00627	1.1e-23	39.9
PF3D7_0303700	K09699	1.7e-140	476.7
PF3D7_0303700	K00658	1.7e-21	41.6
PF3D7_0303700	K00627	4.9e-20	-18.5
PF3D7_1212500	K13507	1.2e-40	145
PF3D7_1318200	K00630	1.3e-173	586.7
PF3D7_0322300	K00635	0	1218
PF3D7_0322300	K11155	7.3e-89	305.2
PF3D7_0322300	K00637	5.8e-48	169.4
PF3D7_1477900	K01897	1.5e-43	154.7
PF3D7_1238800	K01897	2.6e-162	549.2
PF3D7_0629300	K06129	1.6e-23	71.2
PF3D7_1231600	K01509	3.7e-94	322.8
PF3D7_0202700	K12504	1.1e-35	128.5
PF3D7_0202700	K00805	2.6e-32	117.4
PF3D7_0202700	K05355	8.4e-19	18.6
PF3D7_0202700	K05356	2.3e-18	71.1
PF3D7_0202700	K14066	2.9e-17	42
PF3D7_1321500.2	K01120	7.9e-89	305.1
PF3D7_1321500.2	K13755	1.3e-20	21.2
PF3D7_1321500.1	K01120	7.9e-89	305.1
PF3D7_1321500.1	K13755	1.3e-20	21.2
PF3D7_1415700	K00654	1.7e-61	214.3
PF3D7_1415700	K00652	1.6e-56	197.7
PF3D7_1415700	K00639	8.6e-53	185.4
PF3D7_1415700	K00643	1.2e-18	-83.7
PF3D7_0608800	K00819	4.4e-260	874
PF3D7_0608800	K00818	1.6e-124	423.6
PF3D7_0608800	K05830	4.1e-89	306
PF3D7_0608800	K09251	9.5e-75	258.3
PF3D7_0608800	K00840	4.4e-72	249.5
PF3D7_0608800	K07250	3.6e-54	190
PF3D7_0608800	K14268	6.6e-31	112.7
PF3D7_0608800	K00836	4.2e-24	46.8
PF3D7_0608800	K12256	1.4e-22	-2.9
PF3D7_0608800	K03851	6.6e-21	-29.5
PF3D7_0608800	K00827	2.8e-19	-74.6
PF3D7_0608800	K00823	1e-17	-34.2
PF3D7_1420900	K00966	2.4e-149	506.2
PF3D7_1312000	K00645	5.9e-57	199.2
PF3D7_1437700	K01905	6.7e-136	461.5
PF3D7_0211400	K00648	2.4e-133	453
PF3D7_1454300	K00924	1.7e-35	127.9
PF3D7_1025100	K00820	8.8e-82	281.7
PF3D7_0823600	K03801	5.1e-20	-293.3
PF3D7_1350100	K04567	1.2e-247	832.7
PF3D7_1350100	K04568	9.6e-24	88.9
PF3D7_1032400	K03857	5.3e-259	870.4
PF3D7_0821100	K00924	6.5e-39	139.3
PF3D7_0717500	K00924	2.6e-44	157.2
PF3D7_1037100	K00873	9.5e-235	789.8
PF3D7_1354500	K01939	5.3e-182	614.6
PF3D7_1141600	K00721	4.7e-24	-307.2
PF3D7_0934800	K00924	3.5e-30	110.3
PF3D7_0309500	K01953	4.2e-50	98
PF3D7_1211300	K01509	3.1e-123	419.4
PF3D7_1372400	K01897	6e-42	149.4
PF3D7_0513300	K00757	3.5e-68	236.5
PF3D7_1012400	K00760	1.6e-21	-254.5
PF3D7_0512700	K00762	4.1e-57	199.8
PF3D7_0629100	K00763	9.8e-126	427.7
PF3D7_1327800	K00948	4.4e-130	442.1
PF3D7_1128400	K00787	2.6e-132	449.5
PF3D7_1479000	K01897	2.9e-44	157.1
PF3D7_0614000	K00788	3.5e-115	392.6
PF3D7_0922200	K00789	7.3e-233	783.6
PF3D7_0301000	K01897	4.3e-50	176.4
PF3D7_0810800	K00796	1.7e-120	410.3
PF3D7_0810800	K00950	1.3e-53	43
PF3D7_0810800	K13941	2.5e-19	74.2
PF3D7_1129000	K00797	2.6e-88	303.4
PF3D7_0826400	K00806	3.8e-19	73.6
PF3D7_0826400	K12503	8.2e-17	-10.4
PF3D7_0204500	K14455	7e-165	557.7
PF3D7_0204500	K00813	2.3e-77	267
PF3D7_0204500	K14454	1.8e-61	214.2
PF3D7_0204500	K00811	1.3e-27	101.7
PF3D7_0417800	K00924	2.4e-49	173.9
PF3D7_0716600	K11717	2.2e-51	180.7
PF3D7_0624000	K00844	1.8e-50	177.7
PF3D7_0624000	K12407	4.5e-36	129.9
PF3D7_1228300	K00924	1.7e-36	131.3
PF3D7_0922400	K13950	3.9e-219	738
PF3D7_0922400	K03342	9.6e-24	-31.6
PF3D7_0922400	K01657	1.1e-21	-444.7
PF3D7_0922400	K01658	4.7e-16	63.4
PF3D7_1351600	K00864	1e-230	776.4
PF3D7_1443700	K00859	3.8e-65	226.4
PF3D7_1359100	K00861	1.9e-62	217.5
PF3D7_1401800	K00866	3.7e-114	389.3
PF3D7_1401800	K14156	7.2e-55	192.3
PF3D7_1401800	K00894	4.6e-34	123.2
PF3D7_1124600	K00894	8.5e-123	417.9
PF3D7_1124600	K14156	1e-39	142
PF3D7_0616000	K00868	3.5e-25	93.7
PF3D7_0503100	K00919	4.8e-136	462
PF3D7_0721300	K01509	3.7e-71	246.4
PF3D7_0520500	K00941	3.9e-17	-511.8
PF3D7_1239600	K00878	2.5e-77	266.9
PF3D7_1251300	K00943	2.8e-96	329.9
PF3D7_0615500	K00924	1.6e-58	204.4
PF3D7_1247300	K07542	1.1e-16	46.5
PF3D7_1104000	K01890	4.4e-146	495.3
PF3D7_1015200.2	K01883	5.5e-223	750.8
PF3D7_1015200.1	K01883	5.5e-223	750.8
PF3D7_1015200.3	K01883	5.5e-223	750.8
PF3D7_0312400	K00924	9.8e-59	205.1
PF3D7_0610600	K00924	1e-51	181.8
PF3D7_1337800	K00924	9.2e-49	172
PF3D7_1356900	K00924	1e-47	168.6
PF3D7_0310100	K00924	1.3e-44	158.3
PF3D7_1014400	K00924	2e-37	134.4
PF3D7_1113900	K00924	5.9e-37	132.8
PF3D7_1450000	K00924	2.4e-36	130.8
PF3D7_1423600	K00924	2e-34	124.4
PF3D7_1238900	K00924	7.6e-34	122.5
PF3D7_1337100	K00924	2.5e-32	117.4
PF3D7_1436600	K00924	6.8e-32	116
PF3D7_1108400	K00924	9.9e-31	112.1
PF3D7_0525900	K00924	3.1e-30	110.5
PF3D7_1315100	K00924	3.2e-30	110.4
PF3D7_0605300	K00924	2.7e-28	104
PF3D7_0719200	K00924	3.7e-28	103.6
PF3D7_1121900	K00924	1.2e-26	98.6
PF3D7_1316000	K00924	6.2e-25	92.9
PF3D7_0715300	K00924	7.1e-24	89.3
PF3D7_0213400	K00924	1.5e-23	88.2
PF3D7_1445400	K00924	2.3e-21	81
PF3D7_1114700	K00924	7.1e-21	79.4
PF3D7_1247500	K00924	1.7e-18	71.4
PF3D7_0512200	K01920	1.1e-161	547.2
PF3D7_1005000	K01874	1e-163	553.9
PF3D7_1008900	K00939	1.5e-98	337.4
PF3D7_1008900	K00944	2e-60	210.7
PF3D7_1008900	K13800	2.7e-19	74.1
PF3D7_0415600	K00939	1.7e-38	137.9
PF3D7_0111500	K13800	8.1e-101	344.9
PF3D7_0111500	K00939	6.8e-27	99.4
PF3D7_0928900	K00942	1.3e-61	214.7
PF3D7_0821300	K01509	7.6e-73	252
PF3D7_1366500	K00940	3.1e-55	193.5
PF3D7_1123400	K00956	3.4e-18	-84.2
PF3D7_1439900	K01803	2.1e-98	336.9
PF3D7_1440500	K01477	3.7e-54	189.9
PF3D7_1347700	K00967	1e-171	580.4
PF3D7_1347700	K00980	1.4e-37	134.9
PF3D7_1316600	K00968	7e-248	833.5
PF3D7_1316600	K00967	1e-39	142
PF3D7_1459000	K01509	1.5e-39	141.4
PF3D7_1357100	K00956	1.4e-37	134.9
PF3D7_1357000	K00956	1.4e-37	134.9
PF3D7_1343600	K00972	1.9e-131	446.7
PF3D7_1202000	K01509	5.6e-77	265.7
PF3D7_0820200	K00995	1.3e-167	566.8
PF3D7_1315600	K00999	2e-84	290.5
PF3D7_0420200	K00997	0	1760.2
PF3D7_1341600	K05286	3.2e-89	306.4
PF3D7_0514600	K01807	9.8e-94	321.4
PF3D7_1034900	K01874	2.6e-190	642.2
PF3D7_0406400	K01069	1.5e-24	-303.5
PF3D7_1205700	K01069	7.8e-16	-431.2
PF3D7_1022500	K01647	3.2e-170	575.5
PF3D7_0906500	K01476	1.3e-72	251.3
PF3D7_0934000	K01892	7.1e-119	404.9
PF3D7_0715000	K01101	5e-115	392.1
PF3D7_0715000	K07758	1.8e-56	197.6
PF3D7_0609400	K06131	1.1e-26	98.7
PF3D7_1218600	K01887	4.5e-185	624.8
PF3D7_1023200	K01591	2.9e-26	-148
PF3D7_1436000	K01810	2.3e-245	825.1
PF3D7_1349200	K01885	3.3e-161	545.6
PF3D7_1349200	K01886	3.2e-86	296.4
PF3D7_1349200	K14163	2.4e-22	-82.6
PF3D7_1200700	K01897	2.4e-66	230.4
PF3D7_1253400	K01897	5.7e-44	156.1
PF3D7_1446200	K01255	7.7e-216	727
PF3D7_1446200	K11142	1.2e-57	201.5
PF3D7_1446200	K07751	5e-48	169.6
PF3D7_0416100	K02433	6.1e-25	74.8
PF3D7_1213800	K01881	6.8e-219	737.2
PF3D7_1213800	K14163	1.7e-36	131.3
PF3D7_0907900	K01450	7.3e-198	667.3
PF3D7_1329400	K01490	0	1066.7
PF3D7_1224000	K01495	9.2e-53	185.3
PF3D7_1349400	K01500	9.5e-57	198.5
PF3D7_1241800	K01509	1.6e-65	227.7
PF3D7_1431800	K01511	2.7e-150	509.3
PF3D7_1111500	K01512	1.5e-54	191.2
PF3D7_1402000	K01514	1.9e-54	190.9
PF3D7_0520600	K01518	1.9e-62	217.4
PF3D7_1436900	K01522	1.2e-58	204.9
PF3D7_1431600	K01900	8e-244	820
PF3D7_1431600	K14067	8.3e-130	441.2
PF3D7_0509600	K01893	1.6e-138	470.2
PF3D7_0720800	K01519	8e-44	155.6
PF3D7_0816100	K01598	1.8e-90	310.6
PF3D7_0607300	K01599	1.9e-82	283.9
PF3D7_1342800	K01610	0	1067.8
PF3D7_0927900	K01613	4.2e-59	206.4
PF3D7_1342100	K01681	0	1587.4
PF3D7_1444800	K01623	6.8e-205	690.7
PF3D7_1012600	K01951	9.8e-201	676.8
PF3D7_1240000	K05605	1.6e-76	264.2
PF3D7_0927300	K01676	0	1351.2
PF3D7_1440300	K01698	2.3e-146	496.2
PF3D7_1323000	K02372	1.6e-96	330.7
PF3D7_0914000	K01718	0	1078.8
PF3D7_1227900	K01718	6.1e-94	322.1
PF3D7_0521500	K01718	1.4e-87	300.9
PF3D7_0623000	K01736	3.4e-267	897.6
PF3D7_0628000	K01737	1.8e-20	78
PF3D7_1209600	K01749	6.8e-116	395
PF3D7_1224600	K01764	4.2e-63	219.7
PF3D7_1203600	K01764	6.1e-34	122.8
PF3D7_0209300	K01770	3.6e-74	256.4
PF3D7_1364900	K01772	3.5e-79	273.1
PF3D7_1410200	K01937	0	1402.8
PF3D7_1219900	K01783	2e-95	327
PF3D7_1251700	K01867	3.3e-29	-414.5
PF3D7_0318800	K01803	1.3e-63	221.4
PF3D7_1120100	K01834	3.7e-150	508.8
PF3D7_1120100	K01837	5.5e-97	332.2
PF3D7_1012500	K01835	8.5e-296	992.6
PF3D7_1012500	K11809	8.3e-140	474.4
PF3D7_1012500	K01840	2.4e-18	-273.2
PF3D7_1130000	K01836	5.8e-175	591.2
PF3D7_0511800	K01858	2.8e-166	562.4
PF3D7_0807900	K01866	4.4e-82	282.7
PF3D7_1117500	K01866	2.5e-19	74.2
PF3D7_1336900	K01867	4.4e-41	-191.1
PF3D7_1126000	K01868	0	1935.9
PF3D7_1420400	K01880	0	1312.4
PF3D7_1461900	K01873	0	1637.5
PF3D7_1416800	K04567	1.7e-208	702.6
PF3D7_1416800	K04568	6.9e-43	152.5
PF3D7_0717700	K01875	2.1e-167	566.2
PF3D7_1216000	K01875	1.5e-48	171.3
PF3D7_0925300	K01881	9.8e-175	590.5
PF3D7_0514300	K01876	0	1133.4
PF3D7_0102900	K01876	9.4e-183	617.1
PF3D7_0102900	K09759	3.6e-101	346.1
PF3D7_0102900	K01893	6.4e-20	75.3
PF3D7_0603700	K01889	1.6e-36	131.3
PF3D7_1357200	K09698	5.1e-137	465.2
PF3D7_1357200	K01885	1.6e-93	320.7
PF3D7_0627800	K01908	2.4e-128	436.4
PF3D7_0627800	K01895	2.4e-113	-55.5
PF3D7_0627800	K15018	1.1e-73	254.8
PF3D7_0627800	K14467	3.3e-63	220
PF3D7_0627800	K01907	1.7e-19	-189.2
PF3D7_0215300	K01897	1e-46	165.2
PF3D7_0215000	K01897	7.5e-58	202.2
PF3D7_1108500	K01902	4.3e-167	565.1
PF3D7_1108500	K01899	5.9e-129	438.4
PF3D7_0412300	K01922	5.3e-38	136.3
PF3D7_1102400	K01922	5e-36	129.7
PF3D7_1324800	K11754	0	1112.5
PF3D7_1324800	K01930	2.4e-33	120.8
PF3D7_0926700	K01950	1.1e-243	819.5
PF3D7_0624700	K03434	3.3e-77	266.5
PF3D7_0104400	K03527	5.8e-144	488.3
PF3D7_0909200	K03691	1.1e-74	258.2
PF3D7_0923600	K03800	3.7e-32	116.9
PF3D7_1331600	K10703	4.5e-77	266
PF3D7_0935300	K03861	1.5e-19	75
PF3D7_1437200	K10807	0	1678.7
PF3D7_1229400	K07253	1.2e-16	65.3
PF3D7_0806400	K07432	5.7e-28	102.9
PF3D7_0211600	K07441	3.4e-69	239.9
PF3D7_1455900	K12345	2.2e-72	250.5
PF3D7_0403900	K11428	2.4e-34	124.1
PF3D7_1328800	K12410	7.9e-39	139
PF3D7_1116200.1	K08681	3.9e-70	243
PF3D7_1116200.2	K08681	1.5e-40	144.8
PF3D7_1135900	K10258	2.2e-101	346.8
PF3D7_1015800	K10808	1.9e-25	94.6
PF3D7_1438900	K11185	4.7e-62	216.1
PF3D7_1438900	K11186	1.3e-43	154.9
PF3D7_1215000	K11185	1.4e-56	198
PF3D7_1215000	K11186	2e-52	184.2
PF3D7_0802200	K11188	5.7e-107	365.4
PF3D7_0802200	K11185	8.2e-18	69.2
PF3D7_0416600	K13998	1.6e-20	-46.7
