# Supplementary material for: Bioenergetics-based modeling of Plasmodium falciparum metabolism reveals its essential genes, nutritional requirements, and thermodynamic bottlenecks
Source: PLoS Comput Biol. 2017 Mar 23;13(3):e1005397. doi: 10.1371/journal.pcbi.1005397 (PMC5363809; doi:10.1371/journal.pcbi.1005397)
Supplement: S7 Table — 1Localizations from the ApiLoc database. Intracellular compartments are defined by letters, such as c, cytosol; m, mitochondrion; a, apicoplast; er, endoplasmic reticulum; fv, food vacuole; e, extracellular space/parasitophorous vacuole; n, nucleus; ag, Golgi apparatus. (XLSX) [file pcbi.1005397.s008.xlsx]

## Sheet: Sheet1
Gene	ApicoAP	MitoProt_DFC (non-mito)	MitoProt_DFC (mito)	MitoProt_DFMC (non-mito)	MitoProt_DFMC (mito/chlo)	TargetP: cTP	TargetP: mTP	TargetP: SP	TargetP: other	TargetP: Loc	TargetP: RC	ApiLoc1
PF3D7_1114800	ApicoTP	0.1259	0.8741	0.0814	0.9186	0.031	0.032	0.923	0.026	S	1	-
PF3D7_1216200	non-ApicoTP	0.7887	0.2113	0.9255	0.0745	0.071	0.322	0.123	0.671	_	4	-
PF3D7_0922900	non-ApicoTP	0.1945	0.8055	0.2012	0.7988	0.002	0.365	0.952	0.009	S	3	-
PF3D7_1345700	non-ApicoTP	0.1905	0.8095	0.1801	0.8199	0.009	0.65	0.406	0.077	M	4	-
PF3D7_1454700	non-ApicoTP	0.9257	0.0743	0.8694	0.1306	0.073	0.18	0.249	0.494	_	4	-
PF3D7_1453800	non-ApicoTP	0.9443	0.0557	0.9603	0.0397	0.092	0.133	0.228	0.881	_	2	-
PF3D7_0920800	non-ApicoTP	0.9669	0.0331	0.9728	0.0272	0.037	0.062	0.346	0.81	_	3	-
PF3D7_1467300	ApicoTP	0.9019	0.0981	0.9288	0.0712	0.02	0.039	0.74	0.314	S	3	a
PF3D7_0306400	non-ApicoTP	0.4628	0.5372	0.5752	0.4248	0.012	0.133	0.706	0.386	S	4	-
PF3D7_0616800	non-ApicoTP	0.6752	0.3248	0.7548	0.2452	0.038	0.545	0.073	0.6	_	5	-
PF3D7_1462800	non-ApicoTP	0.1369	0.8631	0.3698	0.6302	0.016	0.748	0.053	0.271	M	3	c
PF3D7_1124500	non-ApicoTP	0.8548	0.1452	0.8972	0.1028	0.013	0.037	0.94	0.049	S	1	a
PF3D7_1446400	ApicoTP	0.3151	0.6849	0.5202	0.4798	0.001	0.287	0.828	0.097	S	3	-
PF3D7_0504600	non-ApicoTP	0.0053	0.9947	0.0131	0.9869	0.012	0.872	0.036	0.052	M	1	m
PF3D7_0820700	non-ApicoTP	0.0886	0.9114	0.1219	0.8781	0.018	0.894	0.022	0.315	M	3	-
PF3D7_1312600	non-ApicoTP	0.0058	0.9942	0.0117	0.9883	0.019	0.898	0.031	0.184	M	2	-
PF3D7_0615100	non-ApicoTP	0.4818	0.5182	0.7216	0.2784	0.002	0.091	0.987	0.019	S	1	a
PF3D7_0626100	non-ApicoTP	0.1461	0.8539	0.2647	0.7353	0.019	0.088	0.478	0.535	_	5	-
PF3D7_0603300	non-ApicoTP	0.4721	0.5279	0.648	0.352	0.011	0.205	0.511	0.482	S	5	m
PF3D7_1142400	non-ApicoTP	0.2748	0.7252	0.5604	0.4396	0.115	0.127	0.127	0.832	_	2	c
PF3D7_1028100	non-ApicoTP	0.9137	0.0863	0.9655	0.0345	0.002	0.155	0.828	0.747	S	5	m
PF3D7_1034400	non-ApicoTP	0.0848	0.9152	0.2058	0.7942	0.004	0.628	0.055	0.387	M	4	-
PF3D7_1212800	non-ApicoTP	0.8479	0.1521	0.8958	0.1042	0.048	0.314	0.126	0.565	_	4	-
PF3D7_1430700	non-ApicoTP	0.8078	0.1922	0.8727	0.1273	0.015	0.039	0.958	0.049	S	1	-
PF3D7_1416500	non-ApicoTP	0.8355	0.1645	0.8735	0.1265	0.034	0.111	0.231	0.862	_	2	-
PF3D7_1430600	non-ApicoTP	0.9873	0.0127	0.98	0.02	0.062	0.141	0.151	0.92	_	2	-
PF3D7_1435300	non-ApicoTP	0.9869	0.0131	0.9727	0.0273	0.104	0.083	0.025	0.951	_	1	-
PF3D7_1357900	non-ApicoTP	0.9479	0.0521	0.9353	0.0647	0.02	0.216	0.129	0.694	_	3	-
PF3D7_0417200	non-ApicoTP	0.7296	0.2704	0.8004	0.1996	0.099	0.048	0.485	0.565	_	5	-
PF3D7_1453500	non-ApicoTP	0.1582	0.8418	0.4232	0.5768	0.007	0.044	0.987	0.018	S	1	-
PF3D7_1367500	non-ApicoTP	0.0021	0.9979	0.0112	0.9888	0.002	0.48	0.946	0.019	S	3	fv
PF3D7_0923200	non-ApicoTP	0.0163	0.9837	0.0396	0.9604	0.001	0.586	0.435	0.023	M	5	-
PF3D7_0815900	ApicoTP	0.3088	0.6912	0.6433	0.3567	0.001	0.202	0.951	0.09	S	2	a
PF3D7_1232200	non-ApicoTP	0.0877	0.9123	0.1409	0.8591	0.065	0.62	0.059	0.204	M	3	m
PF3D7_1419800.1	non-ApicoTP	not found	not found	not found	not found	0.213	0.294	0.035	0.442	_	5	-
PF3D7_1419800.2	non-ApicoTP	not found	not found	not found	not found	0.001	0.06	0.987	0.014	S	1	-
PF3D7_0923800.1	non-ApicoTP	not found	not found	not found	not found	0.24	0.231	0.08	0.339	_	5	-
PF3D7_0923800.2	non-ApicoTP	not found	not found	not found	not found	0.14	0.093	0.123	0.927	_	2	-
PF3D7_1212000	non-ApicoTP	0.2908	0.7092	0.2441	0.7559	0.012	0.043	0.895	0.171	S	2	-
PF3D7_0511200	non-ApicoTP	0.4879	0.5121	0.7437	0.2563	0.002	0.128	0.476	0.796	_	4	er
PF3D7_0720400	non-ApicoTP	0.133	0.867	0.2509	0.7491	0.11	0.549	0.005	0.252	M	4	-
PF3D7_0724300	non-ApicoTP	0.0106	0.9894	0.0475	0.9525	0.035	0.877	0.032	0.174	M	2	-
PF3D7_1235600	non-ApicoTP	0.9781	0.0219	0.975	0.025	0.129	0.13	0.136	0.818	_	2	c, m, a
PF3D7_1313200	non-ApicoTP	0.8372	0.1628	0.9216	0.0784	0.016	0.01	0.981	0.034	S	1	-
PF3D7_1365500	non-ApicoTP	0.1769	0.8231	0.2247	0.7753	0.036	0.587	0.043	0.513	M	5	-
PF3D7_1344800	ApicoTP	0.8125	0.1875	0.9428	0.0572	0.025	0.063	0.932	0.236	S	2	-
PF3D7_0610800	non-ApicoTP	0.8743	0.1257	0.8927	0.1073	0.044	0.122	0.077	0.921	_	2	c, n
PF3D7_1450900	non-ApicoTP	0.3785	0.6215	0.3607	0.6393	0.007	0.413	0.379	0.145	M	5	-
PF3D7_1020800	ApicoTP	0.1926	0.8074	0.2033	0.7967	0.059	0.093	0.718	0.012	S	2	a
PF3D7_1320800	non-ApicoTP	0.0494	0.9506	0.0944	0.9056	0.033	0.684	0.083	0.087	M	3	-
PF3D7_0303700	non-ApicoTP	0.0782	0.9218	0.1194	0.8806	0.037	0.687	0.055	0.492	M	5	-
PF3D7_1318200	ApicoTP	0.009	0.991	0.0123	0.9877	0.003	0.052	0.987	0.035	S	1	-
PF3D7_0322300	non-ApicoTP	0.8518	0.1482	0.8539	0.1461	0.02	0.122	0.106	0.947	_	1	-
PF3D7_1246100	non-ApicoTP	0.1626	0.8374	0.3736	0.6264	0.009	0.287	0.129	0.656	_	4	m
PF3D7_1415700	non-ApicoTP	0.9936	0.0064	0.9964	0.0036	0.002	0.044	0.973	0.272	S	2	-
PF3D7_1312000	non-ApicoTP	0.9422	0.0578	0.9674	0.0326	0.004	0.02	0.997	0.046	S	1	-
PF3D7_0211400	ApicoTP	0.5946	0.4054	0.7293	0.2707	0.027	0.039	0.921	0.198	S	2	a
PF3D7_1141600	non-ApicoTP	0.6871	0.3129	0.7875	0.2125	0.008	0.04	0.984	0.044	S	1	er
PF3D7_0513300	non-ApicoTP	0.8598	0.1402	0.8894	0.1106	0.012	0.123	0.164	0.936	_	2	-
PF3D7_1012400	non-ApicoTP	0.904	0.096	0.9481	0.0519	0.017	0.172	0.111	0.956	_	2	c
PF3D7_0512700	non-ApicoTP	0.9822	0.0178	0.9759	0.0241	0.015	0.276	0.121	0.95	_	2	-
PF3D7_0629100	non-ApicoTP	0.9891	0.0109	0.9817	0.0183	0.104	0.103	0.119	0.899	_	2	-
PF3D7_1128400	non-ApicoTP	0.9798	0.0202	0.9724	0.0276	0.054	0.172	0.208	0.881	_	2	-
PF3D7_0614000	non-ApicoTP	0.4291	0.5709	0.5844	0.4156	0.005	0.175	0.114	0.943	_	2	-
PF3D7_0922200	non-ApicoTP	0.9743	0.0257	0.9398	0.0602	0.037	0.199	0.202	0.776	_	3	-
PF3D7_1207600	non-ApicoTP	0.2873	0.7127	0.6279	0.3721	0.004	0.071	0.97	0.099	S	1	-
PF3D7_0810800	non-ApicoTP	0.9758	0.0242	0.9802	0.0198	0.085	0.117	0.163	0.869	_	2	-
PF3D7_1129000	non-ApicoTP	0.8221	0.1779	0.9155	0.0845	0.001	0.038	0.963	0.272	S	2	c
PF3D7_0202700	non-ApicoTP	0.4524	0.5476	0.3347	0.6653	0.024	0.199	0.229	0.359	_	5	-
PF3D7_0826400	non-ApicoTP	0.1223	0.8777	0.428	0.572	0.024	0.259	0.136	0.632	_	4	-
PF3D7_0204500	non-ApicoTP	0.8514	0.1486	0.9418	0.0582	0.186	0.094	0.184	0.802	_	2	c
PF3D7_0608800	non-ApicoTP	0.8709	0.1291	0.9072	0.0928	0.062	0.14	0.099	0.913	_	2	-
PF3D7_1025100	non-ApicoTP	0.901	0.099	0.9242	0.0758	0.018	0.156	0.443	0.755	_	4	-
PF3D7_0624000	non-ApicoTP	0.9832	0.0168	0.98	0.02	0.081	0.094	0.126	0.894	_	2	-
PF3D7_1443700	non-ApicoTP	0.3777	0.6223	0.1881	0.8119	0.006	0.04	0.666	0.532	S	5	-
PF3D7_1359100	non-ApicoTP	0.9746	0.0254	0.9823	0.0177	0.017	0.07	0.463	0.687	_	4	-
PF3D7_1351600	non-ApicoTP	0.9812	0.0188	0.9714	0.0286	0.069	0.081	0.206	0.837	_	2	-
PF3D7_1401800	non-ApicoTP	0.8427	0.1573	0.8689	0.1311	0.158	0.086	0.112	0.913	_	2	c
PF3D7_0616000	ApicoTP	0.8835	0.1165	0.9506	0.0494	0.082	0.146	0.199	0.57	_	4	c
PF3D7_1037100	non-ApicoTP	0.9799	0.0201	0.9931	0.0069	0.033	0.027	0.841	0.249	S	3	a
PF3D7_0626800	non-ApicoTP	0.2623	0.7377	0.1858	0.8142	0.43	0.086	0.194	0.087	C	4	-
PF3D7_1239600	non-ApicoTP	0.1689	0.8311	0.2554	0.7446	0.018	0.362	0.085	0.483	_	5	-
PF3D7_0509800	non-ApicoTP	0.99	0.01	0.9926	0.0074	0.148	0.08	0.1	0.93	_	2	-
PF3D7_1124600	non-ApicoTP	0.8719	0.1281	0.8599	0.1401	0.253	0.149	0.101	0.817	_	3	c
PF3D7_0515300	non-ApicoTP	0.7507	0.2493	0.8003	0.1997	0.01	0.161	0.337	0.77	_	3	e, fv
PF3D7_0503100	ApicoTP	0.6803	0.3197	0.7523	0.2477	0.002	0.088	0.981	0.052	S	1	a
PF3D7_0312400	non-ApicoTP	0.9941	0.0059	0.9924	0.0076	0.142	0.131	0.075	0.897	_	2	e
PF3D7_0615500	non-ApicoTP	0.8232	0.1768	0.9388	0.0612	0.036	0.053	0.56	0.676	_	5	-
PF3D7_1431500	non-ApicoTP	0.8509	0.1491	0.8831	0.1169	0.091	0.069	0.191	0.936	_	2	-
PF3D7_0610600	non-ApicoTP	0.3184	0.6816	0.1941	0.8059	0.141	0.25	0.054	0.681	_	3	-
PF3D7_0415300	non-ApicoTP	0.8836	0.1164	0.9616	0.0384	0.076	0.082	0.092	0.89	_	2	n
PF3D7_0417800	non-ApicoTP	0.9972	0.0028	0.9961	0.0039	0.087	0.137	0.083	0.941	_	1	-
PF3D7_1337800	non-ApicoTP	0.9833	0.0167	0.9492	0.0508	0.09	0.09	0.082	0.956	_	1	-
PF3D7_0217500	non-ApicoTP	0.7958	0.2042	0.8269	0.1731	0.255	0.213	0.084	0.653	_	4	e, c
PF3D7_1356900	non-ApicoTP	0.9681	0.0319	0.9651	0.0349	0.086	0.122	0.069	0.927	_	1	n, c
PF3D7_0310100	non-ApicoTP	0.814	0.186	0.8973	0.1027	0.173	0.089	0.081	0.912	_	2	-
PF3D7_0717500	non-ApicoTP	0.9855	0.0145	0.9778	0.0222	0.243	0.074	0.053	0.864	_	2	e, c
PF3D7_1123100	non-ApicoTP	0.9966	0.0034	0.9928	0.0072	0.103	0.168	0.06	0.912	_	2	-
PF3D7_1441300	non-ApicoTP	0.8735	0.1265	0.9266	0.0734	0.042	0.153	0.065	0.951	_	2	-
PF3D7_1246900	non-ApicoTP	0.5608	0.4392	0.5696	0.4304	0.168	0.145	0.067	0.837	_	2	c
PF3D7_0821100	non-ApicoTP	0.9213	0.0787	0.9563	0.0437	0.017	0.078	0.267	0.965	_	2	-
PF3D7_1014400	non-ApicoTP	0.8195	0.1805	0.8285	0.1715	0.021	0.145	0.098	0.958	_	1	n
PF3D7_1122800	non-ApicoTP	0.985	0.015	0.9684	0.0316	0.1	0.138	0.126	0.91	_	2	-
PF3D7_1113900	non-ApicoTP	0.9765	0.0235	0.9596	0.0404	0.136	0.082	0.117	0.912	_	2	-
PF3D7_1228300	non-ApicoTP	0.9496	0.0504	0.9779	0.0221	0.087	0.143	0.071	0.937	_	2	-
PF3D7_1450000	non-ApicoTP	0.7523	0.2477	0.816	0.184	0.132	0.098	0.18	0.917	_	2	-
PF3D7_1454300	ApicoTP	0.0597	0.9403	0.1165	0.8835	0.225	0.071	0.629	0.239	S	4	-
PF3D7_1423600	non-ApicoTP	0.6413	0.3587	0.6616	0.3384	0.049	0.272	0.111	0.843	_	3	-
PF3D7_1238900	non-ApicoTP	0.9832	0.0168	0.983	0.017	0.022	0.553	0.08	0.542	M	5	-
PF3D7_1337100	non-ApicoTP	0.9117	0.0883	0.9644	0.0356	0.034	0.076	0.497	0.821	_	4	c, n
PF3D7_1356800	non-ApicoTP	0.4502	0.5498	0.8067	0.1933	0.088	0.096	0.159	0.918	_	2	-
PF3D7_1436600	non-ApicoTP	0.9796	0.0204	0.9791	0.0209	0.064	0.112	0.11	0.931	_	1	c
PF3D7_1108400	non-ApicoTP	0.8501	0.1499	0.8167	0.1833	0.026	0.097	0.504	0.708	_	4	-
PF3D7_0203100	non-ApicoTP	0.9768	0.0232	0.9619	0.0381	0.133	0.177	0.067	0.882	_	2	-
PF3D7_0309200	non-ApicoTP	0.9731	0.0269	0.9832	0.0168	0.142	0.089	0.095	0.891	_	2	-
PF3D7_0525900	non-ApicoTP	0.4313	0.5687	0.8263	0.1737	0.055	0.106	0.056	0.911	_	1	c
PF3D7_1315100	non-ApicoTP	0.9283	0.0717	0.9047	0.0953	0.094	0.105	0.219	0.85	_	2	e, c
PF3D7_0934800	non-ApicoTP	0.9298	0.0702	0.9361	0.0639	0.205	0.141	0.049	0.897	_	2	-
PF3D7_0605300	non-ApicoTP	0.6273	0.3727	0.6569	0.3431	0.254	0.032	0.063	0.831	_	3	-
PF3D7_0719200	non-ApicoTP	0.9728	0.0272	0.9671	0.0329	0.054	0.223	0.119	0.884	_	2	-
PF3D7_1121900	non-ApicoTP	0.933	0.067	0.9569	0.0431	0.074	0.14	0.215	0.812	_	3	-
PF3D7_1443000	non-ApicoTP	0.7119	0.2881	0.6331	0.3669	0.119	0.086	0.198	0.736	_	3	n, c
PF3D7_0317200	non-ApicoTP	0.9611	0.0389	0.9592	0.0408	0.178	0.059	0.105	0.921	_	2	-
PF3D7_1444500	non-ApicoTP	0.7983	0.2017	0.9201	0.0799	0.076	0.098	0.385	0.678	_	4	-
PF3D7_1316000	non-ApicoTP	0.6489	0.3511	0.8422	0.1578	0.04	0.138	0.206	0.813	_	2	-
PF3D7_0715300	non-ApicoTP	0.8592	0.1408	0.8814	0.1186	0.091	0.118	0.224	0.634	_	3	-
PF3D7_0213400	non-ApicoTP	0.965	0.035	0.9618	0.0382	0.095	0.111	0.298	0.782	_	3	-
PF3D7_1445400	non-ApicoTP	0.9693	0.0307	0.9779	0.0221	0.102	0.129	0.105	0.937	_	1	n
PF3D7_1114700	non-ApicoTP	0.9203	0.0797	0.9089	0.0911	0.099	0.08	0.032	0.889	_	2	-
PF3D7_0302100	non-ApicoTP	0.8951	0.1049	0.6805	0.3195	0.6	0.055	0.26	0.57	C	5	n, c
PF3D7_1247500	non-ApicoTP	0.5871	0.4129	0.7597	0.2403	0.059	0.372	0.138	0.615	_	4	-
PF3D7_1104900	non-ApicoTP	0.9755	0.0245	0.9757	0.0243	0.107	0.072	0.074	0.92	_	1	-
PF3D7_0922500	non-ApicoTP	0.9824	0.0176	0.9794	0.0206	0.094	0.083	0.147	0.781	_	2	-
PF3D7_1008900	non-ApicoTP	0.8219	0.1781	0.8311	0.1689	0.143	0.125	0.065	0.776	_	2	-
PF3D7_0415600	non-ApicoTP	0.7993	0.2007	0.8284	0.1716	0.069	0.252	0.181	0.586	_	4	-
PF3D7_0111500	ApicoTP	0.8868	0.1132	0.8204	0.1796	0.003	0.051	0.984	0.042	S	1	-
PF3D7_0605600	non-ApicoTP	0.935	0.065	0.9581	0.0419	0.092	0.064	0.183	0.901	_	2	-
PF3D7_0520500	non-ApicoTP	0.9879	0.0121	0.9846	0.0154	0.12	0.115	0.144	0.84	_	2	-
PF3D7_0928900	non-ApicoTP	0.1956	0.8044	0.3724	0.6276	0.07	0.142	0.26	0.763	_	3	-
PF3D7_1251300	non-ApicoTP	0.9055	0.0945	0.9186	0.0814	0.08	0.046	0.202	0.913	_	2	-
PF3D7_1325100	non-ApicoTP	0.1831	0.8169	0.3077	0.6923	0.029	0.142	0.154	0.813	_	2	-
PF3D7_1327800	non-ApicoTP	0.8248	0.1752	0.8698	0.1302	0.011	0.429	0.11	0.857	_	3	-
PF3D7_0924300	non-ApicoTP	0.3355	0.6645	0.6363	0.3637	0.03	0.303	0.213	0.54	_	4	c
PF3D7_1015000	non-ApicoTP	0.8483	0.1517	0.843	0.157	0.071	0.076	0.185	0.904	_	2	-
PF3D7_1357100	non-ApicoTP	0.9868	0.0132	0.9915	0.0085	0.075	0.108	0.182	0.867	_	2	-
PF3D7_1357000	non-ApicoTP	0.9868	0.0132	0.9915	0.0085	0.075	0.108	0.182	0.867	_	2	-
PF3D7_1123400	non-ApicoTP	0.9954	0.0046	0.989	0.011	0.117	0.149	0.153	0.825	_	2	-
PF3D7_1420900	non-ApicoTP	0.6246	0.3754	0.6344	0.3656	0.016	0.788	0.036	0.469	M	4	-
PF3D7_1347700	non-ApicoTP	0.2904	0.7096	0.4011	0.5989	0.071	0.208	0.036	0.827	_	2	-
PF3D7_1316600	non-ApicoTP	0.9348	0.0652	0.924	0.076	0.057	0.176	0.086	0.913	_	2	-
PF3D7_1343600	non-ApicoTP	0.7855	0.2145	0.8532	0.1468	0.078	0.191	0.272	0.547	_	4	-
PF3D7_1120500	ApicoTP	0.1138	0.8862	0.5851	0.4149	0.017	0.113	0.822	0.09	S	2	-
PF3D7_1409900	non-ApicoTP	0.3807	0.6193	0.2611	0.7389	0.119	0.202	0.059	0.79	_	3	e
PF3D7_0628300	non-ApicoTP	0.5873	0.4127	0.6444	0.3556	0.003	0.207	0.318	0.737	_	3	-
PF3D7_0820200	non-ApicoTP	0.9494	0.0506	0.9457	0.0543	0.058	0.091	0.279	0.807	_	3	-
PF3D7_0420200	ApicoTP	0.1085	0.8915	0.3099	0.6901	0.003	0.056	0.985	0.043	S	1	-
PF3D7_1315600	non-ApicoTP	0.4382	0.5618	0.6053	0.3947	0.001	0.238	0.937	0.221	S	2	-
PF3D7_0321200	non-ApicoTP	0.5164	0.4836	0.4752	0.5248	0.001	0.157	0.42	0.759	_	4	-
PF3D7_0910400	non-ApicoTP	0.6894	0.3106	0.8717	0.1283	0.015	0.037	0.763	0.682	S	5	-
PF3D7_0406400	non-ApicoTP	0.8411	0.1589	0.9266	0.0734	0.065	0.091	0.43	0.521	_	5	c
PF3D7_1205700	non-ApicoTP	0.1474	0.8526	0.1567	0.8433	0.005	0.324	0.943	0.027	S	2	a
PF3D7_0715000	non-ApicoTP	0.9884	0.0116	0.9889	0.0111	0.036	0.053	0.154	0.981	_	1	c
PF3D7_1321500.2	non-ApicoTP	not found	not found	not found	not found	0.312	0.078	0.059	0.823	_	3	-
PF3D7_1321500.1	non-ApicoTP	not found	not found	not found	not found	0.312	0.078	0.059	0.823	_	3	-
PF3D7_1321600	non-ApicoTP	0.7965	0.2035	0.7709	0.2291	0.011	0.2	0.151	0.8	_	2	-
PF3D7_1209500.2	non-ApicoTP	not found	not found	not found	not found	0.045	0.119	0.239	0.917	_	2	-
PF3D7_1209500.1	non-ApicoTP	not found	not found	not found	not found	0.045	0.119	0.239	0.917	_	2	-
PF3D7_1470500	non-ApicoTP	0.9982	0.0018	0.9908	0.0092	0.06	0.156	0.072	0.942	_	2	-
PF3D7_0520900	non-ApicoTP	0.9595	0.0405	0.9311	0.0689	0.092	0.094	0.17	0.77	_	3	-
PF3D7_1446200	ApicoTP	0.9648	0.0352	0.9614	0.0386	0.034	0.158	0.18	0.659	_	3	c
PF3D7_1311800	ApicoTP	0.0889	0.9111	0.0639	0.9361	0.008	0.032	0.698	0.153	S	3	fv, c, n
PF3D7_0907900	ApicoTP	0.4491	0.5509	0.8307	0.1693	0.011	0.066	0.963	0.054	S	1	a
PF3D7_1472900	non-ApicoTP	0.6792	0.3208	0.8044	0.1956	0.129	0.108	0.091	0.826	_	2	-
PF3D7_0906500	non-ApicoTP	0.8878	0.1122	0.9054	0.0946	0.134	0.205	0.068	0.847	_	2	-
PF3D7_0729100	non-ApicoTP	0.9962	0.0038	0.9845	0.0155	0.353	0.043	0.026	0.819	_	3	-
PF3D7_1440500	non-ApicoTP	0.9761	0.0239	0.9706	0.0294	0.15	0.084	0.084	0.908	_	2	-
PF3D7_1029600	non-ApicoTP	0.7415	0.2585	0.896	0.104	0.041	0.069	0.266	0.932	_	2	-
PF3D7_1329400	non-ApicoTP	0.8794	0.1206	0.8832	0.1168	0.075	0.174	0.044	0.916	_	2	-
PF3D7_1224000	non-ApicoTP	0.9782	0.0218	0.9528	0.0472	0.12	0.107	0.136	0.875	_	2	-
PF3D7_0820000	non-ApicoTP	0.9852	0.0148	0.9273	0.0727	0.096	0.084	0.176	0.801	_	2	-
PF3D7_0624600	non-ApicoTP	0.691	0.309	0.7027	0.2973	0.024	0.421	0.097	0.847	_	3	n
PF3D7_1104200	non-ApicoTP	0.5281	0.4719	0.6775	0.3225	0.083	0.163	0.092	0.877	_	2	n
PF3D7_1439100	non-ApicoTP	0.9015	0.0985	0.8896	0.1104	0.033	0.142	0.157	0.95	_	2	-
PF3D7_0422500	non-ApicoTP	0.8331	0.1669	0.8529	0.1471	0.126	0.154	0.088	0.807	_	2	-
PF3D7_1302700	non-ApicoTP	0.924	0.076	0.9396	0.0604	0.161	0.069	0.074	0.857	_	2	-
PF3D7_1211300	non-ApicoTP	0.95	0.05	0.9618	0.0382	0.038	0.177	0.302	0.862	_	3	-
PF3D7_1429900	non-ApicoTP	0.9678	0.0322	0.957	0.043	0.039	0.146	0.207	0.841	_	2	-
PF3D7_1331100	non-ApicoTP	0.3378	0.6622	0.3912	0.6088	0.037	0.553	0.067	0.739	_	5	-
PF3D7_0411400	non-ApicoTP	0.6129	0.3871	0.8373	0.1627	0.093	0.259	0.104	0.794	_	3	-
PF3D7_1231600	non-ApicoTP	0.9591	0.0409	0.9388	0.0612	0.121	0.099	0.123	0.927	_	1	-
PF3D7_1419100	non-ApicoTP	0.9908	0.0092	0.9888	0.0112	0.043	0.039	0.402	0.825	_	3	-
PF3D7_1431800	non-ApicoTP	0.9884	0.0116	0.9969	0.0031	0.03	0.032	0.175	0.973	_	2	-
PF3D7_1111500	non-ApicoTP	0.0595	0.9405	0.0359	0.9641	0.113	0.401	0.236	0.105	M	5	-
PF3D7_1402000	non-ApicoTP	0.997	0.003	0.9943	0.0057	0.146	0.104	0.186	0.817	_	2	-
PF3D7_0520600	non-ApicoTP	0.8655	0.1345	0.9261	0.0739	0.039	0.121	0.564	0.431	S	5	-
PF3D7_0720800	non-ApicoTP	0.9035	0.0965	0.9324	0.0676	0.062	0.089	0.298	0.859	_	3	-
PF3D7_1436900	non-ApicoTP	0.9631	0.0369	0.9688	0.0312	0.037	0.122	0.114	0.941	_	1	-
PF3D7_1229800	non-ApicoTP	0.8755	0.1245	0.8778	0.1222	0.19	0.073	0.395	0.555	_	5	n, c
PF3D7_1329100	non-ApicoTP	0.9192	0.0808	0.9239	0.0761	0.031	0.093	0.362	0.752	_	4	-
PF3D7_1140500	non-ApicoTP	0.8279	0.1721	0.9513	0.0487	0.129	0.248	0.066	0.843	_	3	-
PF3D7_1033100	non-ApicoTP	0.8737	0.1263	0.972	0.028	0.117	0.077	0.19	0.858	_	2	-
PF3D7_0405700	non-ApicoTP	0.9983	0.0017	0.9937	0.0063	0.101	0.118	0.156	0.899	_	2	-
PF3D7_1023200	non-ApicoTP	0.5397	0.4603	0.6261	0.3739	0.024	0.258	0.296	0.759	_	3	-
PF3D7_1426700	non-ApicoTP	0.9903	0.0097	0.9769	0.0231	0.09	0.061	0.065	0.929	_	1	-
PF3D7_0816100	non-ApicoTP	0.9096	0.0904	0.9465	0.0535	0.04	0.088	0.613	0.724	_	5	-
PF3D7_0607300	non-ApicoTP	0.5072	0.4928	0.6004	0.3996	0.007	0.094	0.983	0.034	S	1	a
PF3D7_1342800	non-ApicoTP	0.9547	0.0453	0.9434	0.0566	0.088	0.124	0.049	0.902	_	2	-
PF3D7_0927900	non-ApicoTP	0.2045	0.7955	0.2101	0.7899	0.008	0.193	0.806	0.183	S	2	er
PF3D7_1021600	non-ApicoTP	0.9223	0.0777	0.9184	0.0816	0.072	0.09	0.248	0.808	_	3	-
PF3D7_1444800	non-ApicoTP	0.9878	0.0122	0.9628	0.0372	0.067	0.204	0.098	0.85	_	2	c
PF3D7_1022500	non-ApicoTP	0.2567	0.7433	0.402	0.598	0.098	0.475	0.006	0.374	M	5	m
PF3D7_0922400	non-ApicoTP	0.7189	0.2811	0.8541	0.1459	0.049	0.088	0.57	0.644	_	5	-
PF3D7_1337200	ApicoTP	0.1762	0.8238	0.1824	0.8176	0.005	0.017	0.983	0.052	S	1	-
PF3D7_0927300	non-ApicoTP	0.1061	0.8939	0.2791	0.7209	0.018	0.453	0.441	0.375	M	5	-
PF3D7_1342100	non-ApicoTP	0.154	0.846	0.172	0.828	0.012	0.712	0.083	0.373	M	4	c, fv, m
PF3D7_1015900	non-ApicoTP	0.5569	0.4431	0.7388	0.2612	0.113	0.232	0.06	0.809	_	3	e, c, n
PF3D7_1440300	ApicoTP	0.5748	0.4252	0.648	0.352	0.156	0.01	0.637	0.02	S	3	a
PF3D7_0813800	non-ApicoTP	0.9311	0.0689	0.9127	0.0873	0.026	0.227	0.291	0.62	_	4	-
PF3D7_0914000	ApicoTP	0.3471	0.6529	0.4961	0.5039	0.011	0.022	0.94	0.134	S	1	-
PF3D7_1227900	non-ApicoTP	0.2202	0.7798	0.3616	0.6384	0.011	0.868	0.06	0.177	M	2	-
PF3D7_0521500	non-ApicoTP	0.0194	0.9806	0.0536	0.9464	0.025	0.802	0.042	0.494	M	4	-
PF3D7_0623000	non-ApicoTP	0.9447	0.0553	0.9263	0.0737	0.052	0.119	0.144	0.751	_	2	c
PF3D7_0628000	non-ApicoTP	0.9394	0.0606	0.8455	0.1545	0.183	0.109	0.073	0.807	_	2	-
PF3D7_1209600	ApicoTP	0.1658	0.8342	0.1837	0.8163	0.032	0.058	0.905	0.11	S	2	a
PF3D7_0206700	non-ApicoTP	0.9573	0.0427	0.9823	0.0177	0.039	0.251	0.076	0.897	_	2	-
PF3D7_0727200	non-ApicoTP	0.8434	0.1566	0.8339	0.1661	0.045	0.223	0.198	0.353	_	5	m
PF3D7_1224600	non-ApicoTP	0.9254	0.0746	0.9374	0.0626	0.361	0.064	0.094	0.776	_	3	-
PF3D7_1203600	non-ApicoTP	0.9945	0.0055	0.9838	0.0162	0.331	0.059	0.068	0.895	_	3	-
PF3D7_1360500	non-ApicoTP	0.0223	0.9777	0.1768	0.8232	0.101	0.321	0.021	0.582	_	4	-
PF3D7_1138400	non-ApicoTP	0.9171	0.0829	0.9368	0.0632	0.157	0.089	0.131	0.919	_	2	-
PF3D7_0209300	ApicoTP	0.8305	0.1695	0.8484	0.1516	0.005	0.024	0.98	0.188	S	2	-
PF3D7_1364900	non-ApicoTP	0.9698	0.0302	0.967	0.033	0.143	0.07	0.15	0.828	_	2	m
PF3D7_1219900	non-ApicoTP	0.8013	0.1987	0.7156	0.2844	0.091	0.058	0.465	0.377	S	5	-
PF3D7_1439900	non-ApicoTP	0.647	0.353	0.5785	0.4215	0.095	0.177	0.174	0.418	_	4	-
PF3D7_0318800	non-ApicoTP	0.2109	0.7891	0.1561	0.8439	0.052	0.231	0.51	0.07	S	4	-
PF3D7_0514600	non-ApicoTP	0.187	0.813	0.4322	0.5678	0.06	0.06	0.32	0.758	_	3	-
PF3D7_1436000	non-ApicoTP	0.9638	0.0362	0.8812	0.1188	0.06	0.074	0.129	0.894	_	2	-
PF3D7_1120100	non-ApicoTP	0.6896	0.3104	0.7416	0.2584	0.061	0.318	0.094	0.825	_	3	-
PF3D7_1012500	non-ApicoTP	0.9417	0.0583	0.9531	0.0469	0.017	0.044	0.26	0.855	_	3	-
PF3D7_1130000	non-ApicoTP	0.8244	0.1756	0.9427	0.0573	0.032	0.11	0.079	0.922	_	1	-
PF3D7_0511800	non-ApicoTP	0.8715	0.1285	0.9129	0.0871	0.03	0.235	0.119	0.815	_	3	-
PF3D7_0807900	non-ApicoTP	0.9806	0.0194	0.9745	0.0255	0.086	0.143	0.098	0.93	_	2	-
PF3D7_1336900	non-ApicoTP	0.9789	0.0211	0.9898	0.0102	0.066	0.024	0.62	0.514	S	5	-
PF3D7_1251700	ApicoTP	0.0199	0.9801	0.0513	0.9487	0.016	0.042	0.821	0.075	S	2	-
PF3D7_1126000	ApicoTP	0.0113	0.9887	0.0149	0.9851	0.021	0.033	0.962	0.182	S	2	-
PF3D7_0622800	non-ApicoTP	0.719	0.281	0.7322	0.2678	0.024	0.475	0.027	0.777	_	4	-
PF3D7_1332900	non-ApicoTP	0.4357	0.5643	0.4846	0.5154	0.044	0.063	0.172	0.562	_	4	-
PF3D7_1367700	ApicoTP	0.8577	0.1423	0.8477	0.1523	0.003	0.009	0.971	0.164	S	1	-
PF3D7_1461900	non-ApicoTP	0.4601	0.5399	0.4439	0.5561	0.038	0.17	0.281	0.781	_	3	-
PF3D7_1034900	non-ApicoTP	0.3584	0.6416	0.5194	0.4806	0.005	0.077	0.979	0.069	S	1	-
PF3D7_1005000	ApicoTP	0.9646	0.0354	0.9815	0.0185	0.013	0.017	0.989	0.084	S	1	-
PF3D7_0717700	non-ApicoTP	0.9969	0.0031	0.9944	0.0056	0.092	0.131	0.111	0.92	_	2	-
PF3D7_0514300	ApicoTP	0.0439	0.9561	0.1821	0.8179	0.001	0.359	0.981	0.007	S	2	-
PF3D7_0102900	non-ApicoTP	0.487	0.513	0.6801	0.3199	0.004	0.707	0.565	0.079	M	5	-
PF3D7_1420400	ApicoTP	0.9609	0.0391	0.9519	0.0481	0.164	0.01	0.678	0.092	S	3	-
PF3D7_1213800	non-ApicoTP	0.9745	0.0255	0.9674	0.0326	0.049	0.094	0.099	0.939	_	1	-
PF3D7_0925300	ApicoTP	0.0534	0.9466	0.0868	0.9132	0.037	0.029	0.911	0.076	S	1	-
PF3D7_1015200.2	non-ApicoTP	not found	not found	not found	not found	0.042	0.043	0.816	0.067	S	2	-
PF3D7_1015200.1	non-ApicoTP	not found	not found	not found	not found	0.033	0.055	0.857	0.07	S	2	-
PF3D7_1015200.3	non-ApicoTP	not found	not found	not found	not found	0.248	0.087	0.054	0.874	_	2	-
PF3D7_1349200	non-ApicoTP	0.4318	0.5682	0.6835	0.3165	0.052	0.081	0.084	0.879	_	2	-
PF3D7_1357200	ApicoTP	0.8653	0.1347	0.85	0.15	0.01	0.021	0.947	0.214	S	2	-
PF3D7_1331700	non-ApicoTP	0.9579	0.0421	0.9712	0.0288	0.018	0.1	0.503	0.386	S	5	-
PF3D7_1218600	non-ApicoTP	0.7379	0.2621	0.9081	0.0919	0.065	0.074	0.443	0.692	_	4	-
PF3D7_0109800	non-ApicoTP	0.9687	0.0313	0.9722	0.0278	0.132	0.075	0.327	0.829	_	3	-
PF3D7_0603700	non-ApicoTP	0.1112	0.8888	0.4306	0.5694	0.09	0.171	0.267	0.671	_	3	-
PF3D7_1104000	non-ApicoTP	0.7803	0.2197	0.8614	0.1386	0.089	0.078	0.25	0.845	_	3	-
PF3D7_1445100	non-ApicoTP	0.8986	0.1014	0.9375	0.0625	0.121	0.076	0.321	0.754	_	3	-
PF3D7_0934000	ApicoTP	0.9922	0.0078	0.9955	0.0045	0.011	0.009	0.989	0.099	S	1	-
PF3D7_0211800	non-ApicoTP	0.9877	0.0123	0.9946	0.0054	0.205	0.056	0.067	0.933	_	2	-
PF3D7_0509600	ApicoTP	0.0034	0.9966	0.0017	0.9983	0.037	0.072	0.682	0.018	S	2	-
PF3D7_0627800	non-ApicoTP	0.9836	0.0164	0.9522	0.0478	0.035	0.127	0.521	0.806	_	4	-
PF3D7_0525100	non-ApicoTP	0.9752	0.0248	0.9781	0.0219	0.09	0.122	0.218	0.901	_	2	-
PF3D7_1238800	non-ApicoTP	0.7547	0.2453	0.8198	0.1802	0.031	0.081	0.247	0.893	_	2	-
PF3D7_1108500	ApicoTP	0.9182	0.0818	0.9411	0.0589	0.02	0.264	0.276	0.57	_	4	-
PF3D7_1431600	non-ApicoTP	0.0542	0.9458	0.1136	0.8864	0.031	0.723	0.033	0.21	M	3	-
PF3D7_1437700	non-ApicoTP	0.2784	0.7216	0.3603	0.6397	0.012	0.358	0.362	0.564	_	4	-
PF3D7_0619500	non-ApicoTP	0.8641	0.1359	0.7878	0.2122	0.049	0.114	0.089	0.867	_	2	-
PF3D7_0512200	non-ApicoTP	0.4502	0.5498	0.7325	0.2675	0.028	0.06	0.341	0.931	_	3	-
PF3D7_0412300	non-ApicoTP	0.8494	0.1506	0.8966	0.1034	0.05	0.125	0.161	0.935	_	2	-
PF3D7_1102400	non-ApicoTP	0.9661	0.0339	0.9689	0.0311	0.177	0.062	0.103	0.882	_	2	-
PF3D7_1324800	non-ApicoTP	0.9922	0.0078	0.9809	0.0191	0.094	0.126	0.122	0.912	_	2	-
PF3D7_1410200	non-ApicoTP	0.9576	0.0424	0.981	0.019	0.045	0.102	0.21	0.933	_	2	-
PF3D7_1354500	non-ApicoTP	0.9045	0.0955	0.8993	0.1007	0.026	0.095	0.219	0.882	_	2	-
PF3D7_1308200	non-ApicoTP	0.8217	0.1783	0.9442	0.0558	0.095	0.09	0.141	0.834	_	2	-
PF3D7_0926700	non-ApicoTP	0.9624	0.0376	0.9562	0.0438	0.302	0.068	0.23	0.769	_	3	-
PF3D7_1012600	non-ApicoTP	0.9845	0.0155	0.9785	0.0215	0.05	0.168	0.202	0.801	_	3	-
PF3D7_0309500	non-ApicoTP	0.2709	0.7291	0.4372	0.5628	0.196	0.371	0.05	0.311	M	5	-
PF3D7_1469600	non-ApicoTP	0.8905	0.1095	0.6658	0.3342	0.005	0.038	0.967	0.045	S	1	-
PF3D7_0519300	non-ApicoTP	0.6253	0.3747	0.7424	0.2576	0.004	0.141	0.177	0.777	_	2	-
PF3D7_1435000	non-ApicoTP	0.068	0.932	0.1537	0.8463	0.078	0.09	0.1	0.801	_	2	-
PF3D7_1323000	ApicoTP	0.9851	0.0149	0.9906	0.0094	0.05	0.039	0.928	0.1	S	1	-
PF3D7_1014000	non-ApicoTP	0.7141	0.2859	0.6981	0.3019	0.049	0.492	0.057	0.7	_	4	-
PF3D7_0416100	non-ApicoTP	0.7894	0.2106	0.801	0.199	0.008	0.013	0.989	0.074	S	1	-
PF3D7_1365400	non-ApicoTP	0.7864	0.2136	0.9671	0.0329	0.005	0.332	0.588	0.155	S	4	-
PF3D7_0204900	non-ApicoTP	0.4109	0.5891	0.5625	0.4375	0.06	0.13	0.248	0.626	_	4	-
PF3D7_1205100	non-ApicoTP	0.9217	0.0783	0.837	0.163	0.225	0.096	0.023	0.861	_	2	-
PF3D7_0624700	non-ApicoTP	0.6257	0.3743	0.8887	0.1113	0.001	0.024	0.98	0.211	S	2	-
PF3D7_1022800	ApicoTP	0.1715	0.8285	0.1685	0.8315	0.005	0.052	0.975	0.052	S	1	-
PF3D7_0104400	non-ApicoTP	0.4596	0.5404	0.2763	0.7237	0.008	0.206	0.727	0.366	S	4	-
PF3D7_1344600	ApicoTP	0.3162	0.6838	0.5206	0.4794	0.052	0.101	0.795	0.237	S	3	a
PF3D7_1414500	non-ApicoTP	0.543	0.457	0.8221	0.1779	0.031	0.756	0.021	0.553	M	4	-
PF3D7_0909200	non-ApicoTP	0.5067	0.4933	0.7953	0.2047	0.003	0.037	0.993	0.105	S	1	-
PF3D7_1314600	non-ApicoTP	0.0181	0.9819	0.0353	0.9647	0.052	0.806	0.008	0.213	M	3	m
PF3D7_0923600	non-ApicoTP	0.0672	0.9328	0.3151	0.6849	0.046	0.195	0.226	0.716	_	3	a, m
PF3D7_0823600	ApicoTP	0.0252	0.9748	0.026	0.974	0.063	0.221	0.206	0.273	_	5	-
PF3D7_1032400	non-ApicoTP	0.9778	0.0222	0.9726	0.0274	0.047	0.079	0.294	0.934	_	2	er
PF3D7_0911000	non-ApicoTP	0.9553	0.0447	0.9632	0.0368	0.009	0.178	0.085	0.937	_	2	-
PF3D7_0618900.1	non-ApicoTP	not found	not found	not found	not found	0.024	0.091	0.539	0.692	_	5	-
PF3D7_0935300	non-ApicoTP	0.9605	0.0395	0.9709	0.0291	0.001	0.017	0.99	0.301	S	2	-
PF3D7_1350100	non-ApicoTP	0.0456	0.9544	0.0877	0.9123	0.056	0.132	0.472	0.488	_	5	-
PF3D7_1416800	ApicoTP	0.1566	0.8434	0.2798	0.7202	0.003	0.062	0.986	0.007	S	1	-
PF3D7_0409500	ApicoTP	0.784	0.216	0.9193	0.0807	0.002	0.027	0.981	0.248	S	2	-
PF3D7_1210900	non-ApicoTP	0.9854	0.0146	0.9836	0.0164	0.013	0.182	0.698	0.663	S	5	-
PF3D7_1341600	non-ApicoTP	0.7257	0.2743	0.9036	0.0964	0.003	0.128	0.887	0.507	S	4	er
PF3D7_1214100	non-ApicoTP	0.6848	0.3152	0.8484	0.1516	0.003	0.151	0.854	0.646	S	4	er
PF3D7_0626300	ApicoTP	0.0133	0.9867	0.0684	0.9316	0.004	0.22	0.887	0.011	S	2	-
PF3D7_1240000	non-ApicoTP	0.7675	0.2325	0.8741	0.1259	0.045	0.191	0.112	0.78	_	3	-
PF3D7_1013500	non-ApicoTP	0.8942	0.1058	0.9066	0.0934	0.151	0.085	0.108	0.882	_	2	-
PF3D7_1343000	non-ApicoTP	0.9181	0.0819	0.9335	0.0665	0.101	0.119	0.148	0.875	_	2	ag
PF3D7_0607500	non-ApicoTP	0.6261	0.3739	0.8539	0.1461	0.101	0.297	0.05	0.659	_	4	m
PF3D7_0629300	non-ApicoTP	0.6658	0.3342	0.5115	0.4885	0.015	0.096	0.96	0.02	S	1	-
PF3D7_0609400	non-ApicoTP	0.6551	0.3449	0.7355	0.2645	0.123	0.127	0.1	0.874	_	2	-
PF3D7_1116600	non-ApicoTP	0.9342	0.0658	0.9563	0.0437	0.064	0.1	0.027	0.935	_	1	-
PF3D7_1229400	non-ApicoTP	0.9612	0.0388	0.9735	0.0265	0.112	0.037	0.086	0.936	_	1	e
PF3D7_0806400	non-ApicoTP	0.807	0.193	0.7597	0.2403	0.056	0.125	0.255	0.867	_	2	-
PF3D7_0211600	non-ApicoTP	0.6153	0.3847	0.6254	0.3746	0.008	0.02	0.976	0.083	S	1	-
PF3D7_1247300	non-ApicoTP	0.9602	0.0398	0.9852	0.0148	0.058	0.179	0.122	0.887	_	2	-
PF3D7_1116200.1	non-ApicoTP	not found	not found	not found	not found	0.146	0.147	0.085	0.784	_	2	-
PF3D7_1116200.2	non-ApicoTP	not found	not found	not found	not found	0.146	0.147	0.085	0.784	_	2	-
PF3D7_1366800	ApicoTP	0.1047	0.8953	0.0403	0.9597	0.003	0.137	0.719	0.203	S	3	-
PF3D7_0629700	non-ApicoTP	0.9382	0.0618	0.9609	0.0391	0.124	0.082	0.063	0.937	_	1	-
PF3D7_0109300	non-ApicoTP	0.8909	0.1091	0.9129	0.0871	0.017	0.139	0.188	0.917	_	2	-
PF3D7_0422000	non-ApicoTP	0.3009	0.6991	0.4864	0.5136	0.002	0.149	0.987	0.048	S	1	-
PF3D7_1135900	non-ApicoTP	0.8993	0.1007	0.8926	0.1074	0.029	0.382	0.191	0.786	_	3	-
PF3D7_1331600	non-ApicoTP	0.6614	0.3386	0.273	0.727	0	0.037	0.974	0.112	S	1	-
PF3D7_1437200	non-ApicoTP	0.9913	0.0087	0.9879	0.0121	0.189	0.133	0.069	0.85	_	2	-
PF3D7_1405600	non-ApicoTP	0.9733	0.0267	0.9717	0.0283	0.226	0.064	0.213	0.848	_	2	c
PF3D7_1438900	non-ApicoTP	0.8286	0.1714	0.9248	0.0752	0.008	0.076	0.373	0.943	_	3	c
PF3D7_1215000	non-ApicoTP	0.0111	0.9889	0.0177	0.9823	0.013	0.862	0.037	0.107	M	2	m
PF3D7_0802200	non-ApicoTP	0.8086	0.1914	0.7667	0.2333	0.061	0.115	0.236	0.787	_	3	c
PF3D7_0918900	non-ApicoTP	0.9852	0.0148	0.9678	0.0322	0.058	0.149	0.132	0.882	_	2	-
PF3D7_0827800	non-ApicoTP	0.8613	0.1387	0.9045	0.0955	0.049	0.129	0.034	0.961	_	1	n
PF3D7_0403900	non-ApicoTP	0.933	0.067	0.9671	0.0329	0.028	0.124	0.374	0.795	_	3	-
PF3D7_0716600	non-ApicoTP	0.0818	0.9182	0.1597	0.8403	0.001	0.399	0.964	0.009	S	3	-
PF3D7_1455900	non-ApicoTP	0.9487	0.0513	0.967	0.033	0.001	0.145	0.974	0.119	S	1	-
PF3D7_1328800	non-ApicoTP	0.8814	0.1186	0.8383	0.1617	0.181	0.065	0.125	0.751	_	3	n, c
PF3D7_0517500	non-ApicoTP	0.9742	0.0258	0.987	0.013	0.063	0.147	0.184	0.84	_	2	-
PF3D7_1430300	non-ApicoTP	0.993	0.007	0.982	0.018	0.049	0.093	0.085	0.949	_	1	-
PF3D7_1212500	non-ApicoTP	0.0729	0.9271	0.2542	0.7458	0.006	0.118	0.475	0.426	S	5	er
PF3D7_0110600	non-ApicoTP	0.8827	0.1173	0.9073	0.0927	0.076	0.156	0.113	0.813	_	2	-
PF3D7_0618500	non-ApicoTP	0.9246	0.0754	0.9628	0.0372	0.025	0.045	0.823	0.344	S	3	c
PF3D7_0915400	non-ApicoTP	0.9606	0.0394	0.9469	0.0531	0.088	0.135	0.118	0.911	_	2	-
PF3D7_1324900	non-ApicoTP	0.734	0.266	0.8513	0.1487	0.009	0.039	0.921	0.252	S	2	-
PF3D7_1325200	non-ApicoTP	0.9858	0.0142	0.9802	0.0198	0.025	0.049	0.575	0.613	_	5	-
PF3D7_1349400	non-ApicoTP	0.9944	0.0056	0.9965	0.0035	0.124	0.115	0.24	0.715	_	3	-
PF3D7_1458400	not found	not found	not found	not found	not found	not found	not found	not found	not found	not found	not found	not found
